# Supplementary material for: Screening for bilayer-active and likely cytotoxic molecules reveals bilayer-mediated regulation of cell function
Source: J Gen Physiol. 2023 Feb 10;155(4):e202213247. doi: 10.1085/jgp.202213247 (PMC9948646; doi:10.1085/jgp.202213247)
Supplement: Table S1 — presents detailed information about the 400 drugs in the Pathogen Box [file JGP_202213247_TableS1.xlsx]

## Sheet: Pathogen Box Information
From MMV								From PubChem	Experimental Results					From Schrödinger							Estimated Aqueous and Membrane Concentrations		From RDKit		From Badapple
MMV ID	SMILES	Rack	Position	Disease Set	HepG2 CC20 (μM)a	fu (mic)	fu (mouse) PPB	PubChem CID	Lipid (μM)	Drug (μM)	NormRate	Range / 2 (n = 2) or StDev (n = 3)	n	Molecular Weight	ALogP	PSA	Aromatic Rings	HBA	HBD	RB	[Drug]a 10 µM	[Drug]m 10 µM	Alerts	QED	pScore
.1% DMSO											1.05425	0.0258538	3
MMV000011	NC(=O)C(C1=O)=C(O)[C@@H](N(C)C)[C@@H]([C@@]12O)[C@@H](O)[C@H]3C(=C2O)C(=O)c4c([C@@H]3C)cccc4O	B	E04	REFERENCE COMPOUND	18.2	0.941		54671203	50	10	1.01541	0.00881118	2	444.435	-0.9985	181.62	1	8	6	2	9.99996e-06	1.00346e-06	1	0.332217
MMV000016	c1ccc(C(F)(F)F)c(c12)nc(C(F)(F)F)cc2[C@H](O)[C@H]3CCCCN3	B	H03	REFERENCE COMPOUND	80	0.0108		40692	50	10	2.23693	0.228644	2	378.312	4.3023	45.15	2	2	1	4	5.82039e-06	0.116749	1	0.759443	597
MMV000023	NCCC[C@@H](C)Nc(cc(c1)OC)c(c12)nccc2	B	G11	REFERENCE COMPOUND	8.84	0.516	0.0503	3044368	50	10	1.02418	0.00246833	2	259.347	1.9995	60.17	2	2	1	6	9.96437e-06	0.00099529	0	0.837129	597
MMV000062	[H]/N=C(N)\c1ccc(cc1)OCCCCCOc(cc2)ccc2/C(=N/[H])N	B	A04	REFERENCE COMPOUND	0.0784	0.0717	0.17	4735	50	10	1.02254	0.00183477	2	340.42	2.5952	118.2	2	4	2	10	9.861e-06	0.00388259	3	0.301958	12
MMV000063	CCN(CC)CCCCCCNc(cc(c1)OC)c(c12)nccc2C	B	D05	REFERENCE COMPOUND	5	0.179	0.0597	42548	50	10	1.4462	0.199861	2	343.506	4.6859	37.39	2	2	1	11	3.65373e-06	0.17727	1	0.590929	597
MMV000858	o1cccc1CNC(=S)N2CCN(CC2)S(=O)(=O)c3ccc(Cl)cc3	B	G08	MALARIA	28.3	0.688	0.02	1295876	50	10	1.54379	0.0108478	2	399.915	2.9801	106.26	2	3	1	6	9.66934e-06	0.00923628	1	0.795732	443
MMV000907	Cc1nc(N=C(N)N)nc(c12)c(OC)ccc2	A	B03	MALARIA	8.38	0.886	0.447	2849221	50	10	1.0832	0.0371499	2	231.254	1.1404	99.41	2	4	0	2	9.99506e-06	0.000138097	2	0.589283	494
MMV001059	c1cccc(c1C(F)(F)F)CC2(CO)CCN(CC2)S(=O)(=O)CCC	D	G03	MALARIA	80	0.579	0.0277	44522123	50	10	1.6246	0.155376	2	379.438	2.9581	65.99	1	3	1	7	9.68516e-06	0.00879441	0	0.826511	223
MMV001493	CC(C)OC(=O)C1=C(C)NC(C)=C(C(=O)OC)[C@H]1c2cccc(c23)non3	B	C06	ONCHOCERCIASIS	66	0.544	0.0147	13773524	50	10	1.33457	0.280728	2	371.387	2.1681	103.55	2	7	1	6	9.94756e-06	0.00146493	1	0.8181	335
MMV001499	O=S1(=O)C[C@H](C)N(CC1)\N=C\c2ccc(o2)[N+]([O-])=O	E	D06	REFERENCE COMPOUND	80	0.766		9604980	50	10	1.0243	0.00802743	2	287.292	1.9239	114.4	1	4	0	3	9.97004e-06	0.000836753	3	0.458568	443
MMV001561	FC(F)(F)c1ccc(cc1)O[C@@H](CCNC)c2ccccc2	E	G07	KINETOPLASTIDS	8.97	0.0847	0.034	1548968	50	10	1.40898	0.0601831	2	309.326	4.0333	21.26	2	1	0	7	7.21225e-06	0.0778701	0	0.851796	505
MMV001625	O=C(O)[C@@](C(F)F)(N)CCCN	B	C05	REFERENCE COMPOUND	80			6992039	50	10	1.07304	0.021115	2	182.168	-0.7667	89.34	0	0	0	5	9.99994e-06	1.71119e-06	0	0.547613
MMV002529	C1CCCCC1C(=O)N(CC2=O)C[C@@H]3N2CCc(c34)cccc4	B	B04	REFERENCE COMPOUND	80	0.815	0.177	445900	50	10	1.03966	0.0358532	2	312.406	2.4773	40.62	1	2	0	1	9.8937e-06	0.00296933	0	0.799367	225
MMV002816	CCN(CC)C(=O)N1CCN(C)CC1	E	E03	REFERENCE COMPOUND	80		0.977	3052	50	10	1.10052	0.0652126	2	199.293	1.4854	26.79	0	1	0	2	9.98907e-06	0.000305439	0	0.654165	263
MMV002817	c1ccnc(c12)c(O)c(I)cc2I	B	E06	ONCHOCERCIASIS	2.53	0.0661	0.0002	3728	50	10	1.4661	0.293674	2	396.951	2.9053	33.12	2	2	1	0	9.72019e-06	0.00781583	1	0.693777	597
MMV003152	c1ccccc1C(=O)c(c2)ccc(c23)[nH]c(n3)NC(=O)OC	B	G06	REFERENCE COMPOUND	0.0134	0.914	0.089	4030	50	10	1.04284	0.0100413	2	295.293	3.1939	84.08	3	4	2	4	9.47017e-06	0.0147999	1	0.72749	439
MMV003270	Nc(n1)oc(c12)ccc(Cl)c2	B	F04	HOOKWORM	80	0.826	0.24	6103	50	10	1.03349	0.0281412	2	168.58	1.7699	52.05	2	2	1	0	9.97897e-06	0.00058747	0	0.655289	442
MMV004168	c1cc(Cl)ccc1[C@@H](c2ccccc2)N3CCCN(C)CC3	E	B06	KINETOPLASTIDS	8.7	0.135	0	688488	50	10	1.42949	0.00267405	2	314.852	4.1999	6.48	2	0	0	3	6.38056e-06	0.101102	0	0.842464	317
MMV006239	c1cccc([nH]2)c1c(CCN3)c2[C@@]34c5c(NC4=O)ccc(Br)c5	B	G07	MALARIA	19.9	0.288	0.014	1258593	50	10	3.74457	0.0804489	2	368.227	3.0126	56.92	3	1	2	0	9.64456e-06	0.00992847	0	0.570576	0
MMV006372	CN(C)CCNc(ncn1)c(c1c23)[nH]c2ccc(C)c3	B	A05	MALARIA	21.9	0.449	0.34	929597	50	10	1.05093	0.0216748	2	269.345	2.5698	56.84	3	2	2	4	9.8688e-06	0.00366492	0	0.76333	669
MMV006741	c1ccccc1CN(CC2)CCC2Nc3ncnc(c34)cc(OC)c(c4)OC	B	G09	MALARIA	26.4		0.133	2808856	50	10	1.04496	0.024833	2	378.467	3.4002	59.51	3	4	1	6	9.17459e-06	0.0230561	0	0.705396	494
MMV006833	C1CCCCC1NC(=O)COc(c2C)cc(c(Cl)c2)S(=O)(=O)N3CCCC3	D	C03	MALARIA	11.8	0.68	0.009	2203667	50	10	1.19404	0.0488832	2	414.947	3.4603	84.09	1	4	1	6	9.06356e-06	0.0261576	0	0.774653	225
MMV006901	c1ccccc1NC(=O)Nc2cc(N(C)C)nc(c23)cccc3	B	H08	MALARIA	6.86	0.22	0.0127	2824465	50	10	1.73832	0.00544743	2	306.362	4.358	57.26	3	2	2	3	5.50551e-06	0.125544	0	0.770195	597
MMV007133	Cc1cc(no1)NC(=O)c2ccc(cc2)S(=O)(=O)N(C(C)C)Cc3ccccc3	D	H02	MALARIA	80			7189756	50	10	1.14392	0.0787363	2	413.49	3.1377	100.89	3	5	1	7	9.53146e-06	0.0130876	0	0.635352	238
MMV007471	COc(c1)cc(OC)cc1C(=O)NC[C@H](C2)Oc(c23)c(cc(Cl)c3)-c4ccncc4	D	B04	MALARIA	14.5		0.0086	44169926	50	10	2.46982	0.169922	2	424.877	3.7731	69.68	3	5	1	6	8.24867e-06	0.0489197	0	0.643254	328
MMV007625	Cc(s1)ncc1CN(CC2)CCC2C(=O)Nc3ccc(cc3)-n(n4)c(C)cc4C	D	B03	MALARIA	31.1	1		24791869	50	10	1.00615	0.00159862	2	409.548	2.2306	91.29	3	3	1	5	9.93949e-06	0.0016903	0	0.688962	462
MMV007638	c1ccccc1S(=O)(=O)CC(=O)Nc(s2)nc(c2C)-c3ccc(cc3)OCC	B	B10	MALARIA	20	0.182	0.0047	7254450	50	10	3.57721	0.382101	2	416.514	3.3692	121.98	3	5	1	7	9.22706e-06	0.0215905	0	0.630725	493
MMV007803	C1CC1NC(=O)c2ccc(o2)CSCc3c(Cl)cccc3	D	G02	MALARIA	31.6		0.051	4651694	50	10	1.35086	0.0790096	2	321.822	3.7072	67.54	2	3	1	6	8.4572e-06	0.043095	0	0.864098	443
MMV007920	c1cc(N)ccc1C(=O)Nc(cc2)ccc2-c(n3)oc(c34)cccc4	E	A09	MALARIA	18.2	0.001	0.0004	721133	50	10	1.09558	0.0633539	2	329.352	3.2736	81.15	4	3	2	3	9.37016e-06	0.0175933	1	0.548185	442
MMV008439	CN(C)C[C@](C)(O)c(c1)ccc(c12)OCCN(C2)Cc3cc(C)c(cc3)OC	C	A09	MALARIA	17.4		0.0001	129011767	50	10	1.19775	0.182452	2	384.512	3.527	45.17	2	3	1	6	8.92482e-06	0.030033	0	0.828873	0
MMV009054	n1oc(C)cc1C(=O)Nc2cnn(c2)Cc3c(Cl)cc(Cl)cc3	B	H07	MALARIA	30.6	0.512		3238132	50	10	1.10011	0.0486316	2	351.187	2.6892	72.95	3	4	1	4	9.82799e-06	0.00480468	0	0.77628	292
MMV009135	c1cccc(c12)CN(CC2)C(=O)C3CCN(CC3)c4nnnn4-c5ccccc5	D	F02	MALARIA	80	0.872		43815690	50	10	1.22603	0.110416	2	388.466	3.6023	67.15	3	4	0	3	8.74677e-06	0.0350064	0	0.689557	290
MMV010545	c1cc(S(=O)(=O)N)ccc1CNc(cc2)nn(c23)c(cn3)-c4ccc(nc4)OC	E	D08	MALARIA	3.29	0.569	0.0353	44530411	50	10	1.24292	0.0487707	2	410.45	1.9416	133.4	4	6	2	6	9.9688e-06	0.000871451	0	0.498359	328
MMV010576	c1cc(O)c(OC)cc1-c2c(N)ncc(c2)-c3ccc(cc3)S(=O)(=O)C	D	A05	MALARIA	1.55	0.806	0.055	44525553	50	10	1.09422	0.00658966	2	370.422	2.7536	110.89	3	5	2	4	9.80104e-06	0.00555741	0	0.731428	328
MMV010764	C1COCCC1CNc(s2)nn(c23)c(cn3)-c4cccs4	A	A02	MALARIA	30	0.392	0.025	58285518	50	10	1.70928	0.201674	2	320.433	2.3597	108.45	3	3	1	4	9.91871e-06	0.00227068	0	0.800699	382
MMV011229	FC(F)(F)c1ccc(cc1)Nc(cc(n2)C)n(c23)ccn3	E	A02	MALARIA	80	0.57	5.47	51347106	50	10	1.05461	0.0141189	2	292.259	3.4153	42.74	3	2	1	3	9.14788e-06	0.0238024	0	0.78086	176
MMV011511	COc(cc1)ccc1CCN(CC2)CCC2NCc3cc(N(C)C)ccc3	D	B02	MALARIA	13	0.314	0.273	24732616	50	10	1.06996	0.0139182	2	367.528	3.529	27.74	2	1	0	8	8.92039e-06	0.0301567	0	0.772082	223
MMV011691	c1ccccc1-c(n2)c(Nc(c3)ccc(c34)OCO4)n(c25)CCN(C5)C(=O)CN	D	G04	MALARIA	80	0.406	0.113	45488686	50	10	1.35688	0.0783909	2	391.423	1.9312	94.64	3	4	1	4	9.96954e-06	0.000850893	0	0.708875	302
MMV011765	FC(F)(F)c1cc(Cl)c(nc1)Sc(o2)nnc2-c3ccncc3	D	F03	MALARIA	2.6			1476278	50	10	1.23335	0.0630665	2	358.726	3.6365	90	3	5	0	4	8.65787e-06	0.0374896	0	0.693182	328
MMV011903	Cc(c1)ccc(c1C)NC(=O)c2c([nH]cn2)C(=O)Nc(n3)[nH]c(c34)cccc4	B	A07	MALARIA	8.43	0.0776	0.0038	3110698	50	10	1.8838	0.754281	3	374.396	2.3691	115.56	4	4	4	4	9.91695e-06	0.00231995	0	0.437966	439
MMV012074	c1cccn(c12)c(c(n2)C)C(=O)NCc3ccc(Cl)cc3	B	B02	TUBERCULOSIS	42.3			782429	50	10	1.16591	0.0763024	2	299.755	2.9349	46.92	3	2	1	3	9.70105e-06	0.00835062	0	0.806906	377
MMV016136	c1cccc(Cl)c1-c2c(C)nn(c23)c(cc(n3)C)Nc4ccncc4	B	D10	MALARIA	80	0.729		16449863	50	10	1.02557	0.0118548	2	349.817	3.7014	55.63	4	3	1	3	8.47454e-06	0.0426105	0	0.576596	330
MMV016838	c1ncccc1NC(=O)c2cc(-c(cc3)ccc3C)nc(c24)ccc(Br)c4	E	F04	MALARIA	80		0.137	2220526	50	10	2.49728	0.128889	2	418.286	4.8319	54.88	4	3	1	3	2.91461e-06	0.197916	0	0.469967	597
MMV019087	Cc(n1)cc(C)n(c12)nc(n2)C(=O)Nc(cc3C(F)(F)F)c(cc3)N4CCOCC4	B	F08	MALARIA	80	0.868		2489078	50	10	1.16988	0.120418	3	420.388	2.018	85.17	3	5	1	4	9.96282e-06	0.00103844	0	0.701608	228
MMV019189	c1cc(C)c(C)c(NC2=O)c1[C@]23NN=C(S3)c4ccccc4	B	F02	MALARIA	80			823974	50	10	1.38108	0.269549	2	309.385	3.7836	78.79	2	3	2	1	8.21347e-06	0.049903	0	0.850849	173
MMV019234	s1cccc1C2=NN(C(=O)c3ccco3)[C@H](C2)c4cc(OC)c(cc4)OC	B	D09	MALARIA	43.1	0.418	0.0113	7474715	50	10	1.86152	0.121458	2	382.433	3.277	92.51	3	5	0	5	9.36552e-06	0.0177228	0	0.658052	443
MMV019551	COC(=O)[C@H](CC)NC(=O)c1c(cccc1)NC(=O)c2ccc(C)cc2	E	F02	MALARIA	80			40452961	50	10	1.32224	0.0515848	2	354.4	3.024	84.5	2	4	2	7	9.63545e-06	0.0101829	1	0.781347	304
MMV019721	Cc(n1)sc(c12)cc(cc2)NC(=O)c3c(Cl)ccc(c3)S(=O)(=O)N(CC)CC	B	C10	MALARIA	10	0.697	0.014	4800131	50	10	2.06101	0.167348	2	437.963	3.3931	115.99	3	4	1	6	9.18689e-06	0.0227127	0	0.613451	636
MMV019742	c1ccccc1-c([nH]n2)cc2C(=O)N3CCN(CC3)S(=O)(=O)c(cc4)ccc4C	B	H06	MALARIA	80	0.414	0.024	8889263	50	10	1.38301	0.216804	2	410.489	2.6632	94.75	3	4	1	4	9.83783e-06	0.00453001	0	0.71614	292
MMV019790	c1cccc(OCC)c1C(=O)Nc(ccc2)cc2-c(n3)c(C)n(c34)cccn4	D	E11	MALARIA	80		0.0057	7080312	50	10	1.47836	0.311105	2	372.42	3.4451	69.04	4	4	1	5	9.09284e-06	0.0253396	0	0.56525	304
MMV019807	c1cc(C)cc(c12)nc(Cl)c(c2)[C@H](NC3=O)Nc(c34)cccc4	B	E10	MALARIA	80	0.663	0.0073	865086	50	10	1.08021	0.0632639	2	323.776	3.9974	54.02	3	2	2	1	7.37538e-06	0.0733135	1	0.664198	597
MMV019838	FC(F)(F)c(c1)cc(C(F)(F)F)cc1C(=O)Nc(ccn2)nc2-c3cccnc3	B	D07	MALARIA	80	0.272	0.0108	1488499	50	10	1.20213	0.0234401	2	412.289	3.7318	67.77	3	4	1	5	8.38184e-06	0.0452001	1	0.626204	333
MMV019993	FC(F)(F)c1ccc(cc1)-c2cnnc(n2)N[C@@H](C)c3c(C)nn(C)c3	E	A11	MALARIA	39.3		0.047	42122061	50	10	1.93374	0.191906	2	362.352	3.2257	68.52	3	4	1	5	9.4322e-06	0.0158604	0	0.765101	318
MMV020081	c1ccc(OC)cc1CC(=O)N(CC2)CCC2n3c(C)nc(c34)ccc(F)c4	D	D03	MALARIA	80	0.707	0.0953	44522179	50	10	1.14629	0.010494	2	381.443	3.0256	47.36	3	3	0	4	9.63416e-06	0.0102191	0	0.688671	439
MMV020120	C[C@@H](C1)[C@H]1C(=O)NC2CCN(CC2)CC3(CCCCC3)c4ccccc4	B	B08	MALARIA	80	0.569	0.0647	94043827	50	10	1.05882	0.0242055	2	354.529	3.9889	32.34	1	1	1	5	7.41309e-06	0.0722602	0	0.862333	225
MMV020136	CNC(=O)c1cc(cs1)S(=O)(=O)N(CC2)CCN2c3ccccn3	B	C07	MALARIA	80	0.846	0.0397	6503958	50	10	1.07104	0.00727974	2	366.458	0.9016	119.23	2	4	1	4	9.99715e-06	7.97033e-05	0	0.873356	382
MMV020152	n1oc(C)cc1C(=O)Nc(cc2)ccc2-c3ccccc3	B	E08	MALARIA	80			8880740	50	10	1.11445	0.0401995	2	278.305	3.116	55.13	3	3	1	3	9.55328e-06	0.0124782	0	0.790067	353
MMV020165	CC(C)NCC(=O)Nc(ccc1)cc1C(=O)Nc(cc2C(F)(F)F)ccc2	E	C09	MALARIA	11.5	0.206		17446182	50	10	1.36556	0.0185323	2	379.376	2.8739	70.23	2	2	2	7	9.7392e-06	0.0072849	0	0.713112	304
MMV020289	CC(C)(C)NS(=O)(=O)c(c1)ccc(C)c1C(=O)Nc(nc2)ccc2C	E	E02	MALARIA	80		0.0523	16354321	50	10	1.20874	0.0477723	2	361.459	2.8207	96.54	2	4	2	5	9.76857e-06	0.00646444	0	0.876021	328
MMV020291	C1CCCN1C(=O)[C@H](C)N2CCN(CC2)S(=O)(=O)c(cc3)ccc3C(C)(C)C	D	C02	MALARIA	80	0.941	0.13	9357145	50	10	1.15032	0.0472937	2	407.57	2.5156	69.31	1	3	0	5	9.88401e-06	0.00323991	0	0.768437	263
MMV020320	Cc1nnc(o1)NC(=O)c2c(-c(c3C)cccc3)nn(c2)-c4ccccc4	B	F10	MALARIA	0.917	1	0.0021	8903085	50	10	1.02295	0.00171503	2	359.381	2.9802	85.84	4	5	1	4	9.66927e-06	0.00923833	0	0.599003	344
MMV020321	FC(F)(F)c1cc(c(Cl)cc1)NC(=O)CN[C@@H](C)c2c(OC)cccc2	B	F07	MALARIA	33.7			2604113	50	10	1.1655	0.072236	2	386.796	3.9719	50.36	2	2	1	7	7.48744e-06	0.0701832	0	0.758978	92
MMV020388	C[C@H]1CCCN(C1)C(=O)[C@H](C)Nc2c(ccc(Cl)c2)N3CCOCC3	C	B02	MALARIA	51.8	0.416	0.0337	2466057	50	10	1.23217	0.221582	2	365.897	3.1394	44.81	1	2	1	4	9.52971e-06	0.0131365	0	0.889262	228
MMV020391	c1cc(Cl)ccc1[C@H](C(C)C)C(=O)Nc2ccc(cc2)S(=O)(=O)N(C)C	B	H09	MALARIA	5.35	0.135	0.0032	7918646	50	10	4.29927	0.0366399	2	394.916	3.6014	74.86	2	3	1	6	8.74904e-06	0.034943	0	0.80561	158
MMV020512	O=C1CCCN1c(cccc2)c2NCC(=O)Nc3ccc(cc3)Oc(cc4)ccc4C	B	A10	MALARIA	17.5	0.178		9361165	50	10	4.66372	0.457119	2	415.484	3.9032	70.67	3	3	2	7	7.77319e-06	0.0622013	0	0.571902	311
MMV020517	c1cccc(OC)c1CNC(=O)c2cc(C3CC3)nc(c24)n(C(C)C)nc4	B	C09	MALARIA	11.3	0.488	0.0068	9507180	50	10	1.62427	0.124258	2	364.441	2.8421	69.04	3	4	1	6	9.75717e-06	0.00678303	0	0.721685	185
MMV020520	c1cccc(c12)n(c(C)c2)CC(=O)N3C[C@H](Oc(c34)cccc4)C(=O)N5CCCCC5	B	D08	MALARIA	21.8	0.576	0.01	40683305	50	10	1.72277	0.179638	2	417.5	3.3473	54.78	3	3	0	3	9.26227e-06	0.0206071	0	0.652155	370
MMV020537	C1CC1NC(=O)c2ccc(s2)N3CCOc(c34)ccc(Cl)c4	B	D02	MALARIA	16.4	0.351	0.0113	20947670	50	10	3.52418	0.273024	2	334.82	4.0181	69.81	2	2	1	3	7.28207e-06	0.0759198	0	0.927277	382
MMV020591	N#Cc1cc(ccc1)NC(=O)[C@H](C(C)C)NC(=O)Cc2cccc(c23)cccc3	B	A08	MALARIA	14	0.415	0.0113	8927211	50	10	1.73962	0.165998	2	385.458	3.8238	81.99	3	3	2	7	8.07359e-06	0.0538104	0	0.671951	428
MMV020623	Cc1onc(C)c1C(=O)N(C2)CCC[C@H]2c([nH]c(c34)c(C)ccc4)c3-c5ccncc5	B	A09	MALARIA	80	0.603		94047665	50	10	1.7265	0.142309	2	414.5	3.2667	75.02	4	4	1	3	9.37947e-06	0.0173332	0	0.502216	370
MMV020670	c1nccn1CCCNC(=O)c(cc2)nc(c23)c(cnc3)-c4ccc(cc4)OC	D	A03	MALARIA	0.99		0.0835	4055067	50	10	1.03436	0.0280831	2	387.434	1.6261	81.93	4	5	1	7	9.98489e-06	0.000422127	1	0.492074	275
MMV020710	c1c(Cl)ccc(OC)c1NC(=O)CN(C)C(=O)c2cnn(n2)-c3ccccc3	B	C08	MALARIA	72.2	0.792		8105365	50	10	3.27755	0.236486	2	399.831	2.5337	89.35	3	5	1	6	9.87913e-06	0.00337613	0	0.687844	56
MMV020982	c1ncccc1NC(=O)c(cc2C(C)(C)C)cc(c2)C(=O)Nc3cccnc3	B	B07	MALARIA	17.2	0.573	0.0207	2801003	50	10	1.39469	0.143005	2	374.436	2.4986	83.98	3	4	2	5	9.88841e-06	0.00311693	0	0.713869	328
MMV021013	C1CCCCC1Nc(cc2C3CC3)nc(n2)-c4ccccn4	E	G04	TUBERCULOSIS	0.629	0.339	0.045	44522388	50	10	1.76401	0.158824	2	294.394	4.1984	50.7	2	3	1	4	6.38853e-06	0.100879	0	0.919542	333
MMV021057	COC(=O)/C(=C/OC)c1c(cccc1)Oc2cc(ncn2)Oc(c3C#N)cccc3	B	B11	MALARIA	9.05	0.626	0.0473	3034285	50	10	1.05495	0.0243792	2	403.387	3.689	103.56	3	8	0	8	8.51109e-06	0.0415896	3	0.330013	333
MMV021375	CC(C)CNc(cc(n1)C)c(c12)n[nH]c2-c3ccccc3	C	E10	MALARIA	8.81		0.017	20040888	50	10	1.10549	0.0244489	2	280.368	3.6482	53.6	3	2	2	4	8.62626e-06	0.0383727	0	0.759132
MMV021660	c1cc(Cl)ccc1N/C(=N\[H])Nc(n2)nc(cc2C)NCCc3ccccc3	C	G04	TUBERCULOSIS	1.73	0.0135	0	75041891	50	10	3.21129	0.166672	2	380.874	4.522	85.72	3	3	2	8	4.56429e-06	0.151835	2	0.372031	333
MMV022029	C1CN(C)CCC1NCc2cc(ccc2)-c3ccc(cc3)S(=O)(=O)NCc4ccccc4	D	B07	MALARIA	4.15	0.0656		44523667	50	10	1.94368	0.0591076	2	449.608	3.4915	69.82	3	2	1	8	9.00078e-06	0.0279113	0	0.545422	353
MMV022236	FC(F)(F)c1nc(no1)-c(ccc2)cc2C(=O)N3CCN(CC3)CCCN(CC)CC	C	C11	MALARIA	80	0.852	0.0001	44523979	50	10	1.24511	0.177559	2	439.474	2.7481	65.71	2	4	0	9	9.8035e-06	0.00548885	0	0.629303	269
MMV022478	C1CNCCN1c(cc2)ccc2NC(=O)c(n3)ccn(c34)ncc4-c5cc(Cl)ccc5	D	H03	MALARIA	0.764	0.0093		44524414	50	10	2.57179	0.0416131	2	432.905	2.9917	75.08	4	3	1	4	9.66069e-06	0.00947782	0	0.513892	330
MMV023183	c1cccc(O2)c1CN(CC3CC3)CC24CCN(CC4)Cc5c[nH]c(c56)cncc6	E	B08	MALARIA	6.88	0.259	0	44525603	50	10	1.06391	0.0342551	2	402.532	2.7036	44.39	3	2	1	4	9.8223e-06	0.00496379	0	0.710317	185
MMV023227	c1ccccc1CNc(ccc2)cc2-c(n3)[nH]c(C)c3C	E	D09	MALARIA	27.7	0.43	0.0307	44525683	50	10	1.24363	0.0414782	2	277.364	3.1291	40.71	3	1	2	4	9.54023e-06	0.0128428	0	0.745911	275
MMV023233	n1ccn(c12)cc(cc2)-c(c3)ccc(c34)ccnc4N	D	E02	MALARIA	5.41			44525694	50	10	1.17378	0.0104725	2	260.293	1.8392	56.73	4	2	1	1	9.97534e-06	0.000688855	0	0.571738	378
MMV023370	c1c(Cl)cnc(c12)[nH]c(n2)-c3c(N)ncc(c3)-c4cn[nH]c4	C	G10	MALARIA	2.82			44525868	50	10	1.0819	0.0801674	2	311.729	0.6919	109.16	4	4	3	2	9.99824e-06	4.9184e-05	0	0.526983	328
MMV023388	c1ccc(C(F)(F)F)cc1C(=O)N[C@H]2CCN(C2)c3ccnc(c34)cccc4	D	H08	MALARIA	5.82	0.393		129011766	50	10	1.27318	0.134536	2	385.382	3.8872	45.23	3	2	1	4	7.83631e-06	0.0604382	0	0.732744	597
MMV023860	c1ccc(S(=O)(=O)N)cc1-c(c2)ccc(c23)ncc(n3)N4CCOCC4	D	D07	MALARIA	7.61	0.687	0.097	44526685	50	10	1.41479	0.0240509	2	370.425	1.8781	106.79	3	5	1	3	9.97303e-06	0.000753229	0	0.754558	427
MMV023949	n1ccnc(c1C#N)N(CC2)CCN2C(=O)c(cc3C(C)(C)C)n(n3)Cc4ccccc4	D	D09	MALARIA	22.9	0.767	0.0287	44526797	50	10	1.20702	0.0296472	2	429.517	3.4416	90.94	3	5	0	6	9.09947e-06	0.0251545	0	0.633402	292
MMV023953	c1ccccc1C(=O)Nc(ccc2)cc2-c3ccc(nc3)NCCCN4CCCC4	D	A04	MALARIA	17.2	0.591		44526802	50	10	1.20046	0.00730144	2	400.516	3.9951	57.26	3	2	2	8	7.38561e-06	0.0730275	1	0.528271	328
MMV023969	c1ncccc1NCc2ccc(s2)-c(c3)c(cc(c34)cncc4)OC5CCNCC5	C	F04	TUBERCULOSIS	6.12	3.65		44526822	50	10	1.31597	0.237382	2	416.539	2.8473	87.31	4	3	1	6	9.75431e-06	0.00686273	0	0.457857	382
MMV023985	COc(cc1)c(OC)cc1-c(cn2)n(c23)nc(cc3)N4CCCC4	D	F06	MALARIA	4.95			44526846	50	10	2.31365	0.771479	3	324.377	3.0912	52.41	3	4	0	4	9.57703e-06	0.0118149	0	0.738244	219
MMV024035	c1ccccc1NC(=O)c2ccc(s2)-c(c3)c(cc(c34)cncc4)OC5CCNCC5	D	B10	MALARIA	3.65	0.0029	0.0063	44526918	50	10	1.80317	0.123897	2	429.534	3.6038	91.49	4	3	1	5	8.74298e-06	0.0351123	0	0.449107	382
MMV024101	c1[nH]ncc1-c2ccnc(c23)ccc(n3)-c4cc(S(=O)(=O)N)cnc4	D	H04	MALARIA	0.489	0.842	0.0695	25127876	50	10	1.17609	0.116238	2	352.37	0.2561	135.89	4	6	2	3	9.99935e-06	1.80332e-05	0	0.577776	328
MMV024114	Cc1ccc(cc1)S(=O)(=O)n(c(c23)ncc(Br)c3)cc2-c4cc(N)ncc4	D	C07	MALARIA	5.28	0.0428	0.0017	44527045	50	10	2.50129	0.144075	2	443.317	3.6049	99.25	4	4	1	3	8.74019e-06	0.0351901	0	0.51726	328
MMV024195	CN(C)CCNC(=O)N1CCCN(CC1)c(ncn2)c(c23)sc(c3)-c4ccccc4	D	F07	MALARIA	6.21	0.348	0.0223	44527186	50	10	1.10681	0.089275	2	424.562	3.8979	92.84	3	3	1	5	7.79425e-06	0.0616132	0	0.681725	243
MMV024311	Cc(c1)ccc(c12)[nH]c([C@H]3CCCNC3)c2-c4ccncc4	C	H07	TUBERCULOSIS	5.28		0.0673	129011762	50	10	1.42232	0.105364	2	291.39	2.9699	40.71	3	1	1	2	9.67677e-06	0.00902881	0	0.748835	370
MMV024397	C1CC1NC(=O)c2ccc(nc2)N(CC3)CCC3Cc4ccccc4	B	E09	MALARIA	80	0.391	0.0061	44527525	50	10	1.43242	0.218334	2	335.443	3.7386	45.23	2	2	1	5	8.36049e-06	0.0457964	0	0.910344	328
MMV024406	c1ccc(Cl)cc1NC(=O)c2cc(Cl)c(nc2)N3CCN(CC3)c4ccncc4	D	D11	MALARIA	2.68	0.0329	0.0086	44527543	50	10	3.7427	0.292445	2	428.315	3.9757	61.36	3	3	1	4	7.47094e-06	0.070644	0	0.669269	328
MMV024443	c1ccccc1N(C)C(=O)c(c2)[nH]c(c23)cccc3-c4cncnc4	D	H06	MALARIA	6.04	0.567		44527613	50	10	1.12429	0.12021	2	328.367	2.7665	61.88	4	3	1	3	9.79517e-06	0.00572153	0	0.620216	370
MMV024829	c1ccc(C)cc1C(=O)Nc2cc(ncc2)N(C)C3CCN(CC3)CC(C)C	D	B05	MALARIA	13.7	0.487	0.103	44528288	50	10	1.12307	0.00108316	2	380.526	3.9569	48.47	2	2	1	6	7.55186e-06	0.0683839	0	0.815941	328
MMV024937	c1ccccc1-c(n2)oc(c2C(F)(F)F)C(=O)Nc3ccc(nc3)N4CCNCC4	D	F04	MALARIA	13.4	0.153		44528432	50	10	1.47067	0.178683	2	417.384	3.0289	83.29	3	4	1	5	9.63147e-06	0.0102942	0	0.677042	328
MMV026020	O=C(O)CCc1ccc(cc1)-c2c[nH]c(c23)ncc(c3)-c4cc(S(=O)(=O)C)ccc4	A	F02	MALARIA	80	1	0.0187	11953126	50	10	1.08756	0.0294233	2	420.481	3.2199	108.5	4	3	1	6	9.43931e-06	0.0156617	0	0.483898	21
MMV026313	Nc1nccc(c12)ccc(c2)Oc3ccncc3	E	F09	MALARIA	80	1		44530197	50	10	1.09649	0.0484759	2	237.257	1.7926	61.03	3	3	1	2	9.97784e-06	0.000618923	0	0.743822	378
MMV026356	Cn1nccc1C(=O)NCc(c(C)nc(c23)n(CC)nc2)c3NC4CCOCC4	D	A11	MALARIA	24.5	0.85	0.0797	44530259	50	10	1.06922	0.0193147	2	397.474	-0.0191	98.89	3	5	2	6	9.99966e-06	9.56941e-06	0	0.660219	292
MMV026468	OCc1ccc(cc1)-c2cc(cnc2)Nc3cc(Cl)ccc3	D	A02	MALARIA	20.5	0.219	0.0098	44530398	50	10	2.64231	0.266323	2	310.777	3.8078	45.15	3	2	2	4	8.13024e-06	0.052228	0	0.737722	328
MMV026490	c1ccccc1CCNC(=O)c2c(NCC3CC3)ncc(c2)-c4cccnc4	D	C04	MALARIA	12.9	0.318	0.0086	44530425	50	10	2.00457	0.321974	2	372.463	3.3307	66.91	3	3	2	8	9.28796e-06	0.0198893	0	0.62852	328
MMV026550	c1ccccc1C2(C(=O)N(C(=N2)N)CC(C)(C)C)c3ccccc3	D	D04	MALARIA	1.17	0.23	0.0237	44530521	50	10	2.96393	0.107988	2	321.416	3.8311	58.69	2	2	0	4	8.04731e-06	0.0545445	0	0.943945	16
MMV028694	OCCc1ccc(cc1)Nc(n2)nccc2-c(nn3)n(c34)cccc4	E	D05	MALARIA	1.67		0.107	44533020	50	10	1.01277	0.00133707	2	332.359	2.7895	88.75	4	5	2	5	9.78427e-06	0.00602599	0	0.583562	333
MMV030734	c1cc(Cl)c(O)cc1-c(nc2C(C)(C)CN)c([nH]2)-c3ccnc(n3)N	E	E05	MALARIA	5.77	0.898	0.87	22185382	50	10	1.14694	0.0806554	2	358.825	2.3884	126.73	3	4	3	4	9.9132e-06	0.00242445	0	0.567531	333
MMV031011	c1cc(Cl)cc([nH]2)c1c(C[C@H](N3)C(=O)NC)c2C34CCN(CC4)CCc5ccccc5	D	A07	MALARIA	10	0.0649	0.015	129011763	50	10	2.52494	0.0305037	2	436.977	3.3799	60.16	3	1	2	4	9.2093e-06	0.0220865	0	0.585099	11
MMV032967	FC(F)(F)c1cc(ccc1)-c(n2)[nH]c(c23)ccnc3NCc4ccncc4	D	A06	MALARIA	14.6	0.241	0.0277	71729711	50	10	1.75665	0.371368	2	369.343	3.5122	66.49	4	3	2	5	8.95708e-06	0.0291318	0	0.549484	328
MMV032995	FC(F)(F)c1ccc(cc1)CN(C(=O)COC2)c(c23)cc(Br)cc3	D	E08	MALARIA	38.4			71447611	50	10	1.54587	0.158318	2	400.19	3.9205	29.54	2	2	0	3	7.70348e-06	0.0641486	0	0.741627
MMV045105	C1COCCN1c([nH]n2)cc2-c3ccc(cc3)Oc4ccccc4	D	B06	KINETOPLASTIDS	7.47	0.338	0.0102	2806213	50	10	2.40433	0.0384231	2	321.373	3.7022	50.38	3	3	1	4	8.47216e-06	0.042677	0	0.795772	334
MMV047015	COc1cc(C(F)(F)F)nc(c12)ccc(C)c2N	E	B09	TUBERCULOSIS	80	0.719	0.0973	2822272	50	10	1.02762	0.0127362	2	256.224	3.1103	48.14	2	2	1	2	9.55885e-06	0.0123227	1	0.797145	597
MMV053220	N#Cc1ccc(cc1)-c2ccc(cc2)OCC(=O)N	A	C07	TUBERCULOSIS	80	0.688	0.167	826940	50	10	1.05505	0.0202845	2	252.268	2.0334	76.11	2	3	1	5	9.96149e-06	0.00107578	0	0.904675	353
MMV054312	CC(=O)N(CC1)c(c12)cc3c(c2)nc(C)cc3C	C	B07	TUBERCULOSIS	80		0.283	901734	50	10	1.08705	0.0393017	2	240.3	2.3135	33.2	2	2	0	0	9.92685e-06	0.0020432	0	0.709081	0
MMV062221	c1ccccc1Nc(cc2C)n(n2)-c(n3)nc(C)cc3C	C	F10	MALARIA	10.7	0.379	0.007	867936	50	10	1.31901	0.0114474	2	279.34	3.2679	55.63	3	3	1	3	9.37786e-06	0.0173782	0	0.798652	333
MMV063404	C1CCCCCC1NC(=O)c2c(C)nn(c2Cl)Cc3ccccc3	A	G06	TUBERCULOSIS	80	0.503	0.0193	4880005	50	10	1.10424	0.062952	2	345.866	4.2743	46.92	2	2	1	4	5.97636e-06	0.112392	1	0.837425	292
MMV069458	n1nc(C(F)(F)F)n(c12)nc(Cl)cc2	B	G02	TUBERCULOSIS	11.3301		0.57	613657	50	10	1.02357	0.0173333	2	222.555	1.8964	43.6	2	3	0	1	9.97188e-06	0.000785556	0	0.68264	89
MMV084603	c1cccc(c12)sc(c2)CN(C3)C(=O)N([C@@H]34)CCN(C4)Cc5ccccc5	A	C02	MALARIA	26.4	0.399		129011765	50	10	2.34625	0.0694511	2	377.502	4.6515	55.03	3	1	0	4	3.83927e-06	0.172087	0	0.686481	355
MMV084864	n1nncn1-c(ccc2)cc2C(=O)Nc(c3)cnc(c34)cccc4	E	G09	MALARIA	80	0.848	0.069	651603	50	10	1.26263	0.0735613	2	316.317	2.3251	85.59	4	5	1	3	9.92489e-06	0.0020981	0	0.627289	597
MMV085071	c1ncc(OC)cc1-c2cncc(n2)N(CC3)CCN3c4ccncc4	D	E04	MALARIA	4.65	0.905	0.197	45488325	50	10	1.10598	0.0274676	2	348.402	1.4915	67.27	3	5	0	4	9.98891e-06	0.000309755	0	0.7163	328
MMV085210	c1cc(Cl)ccc1S(=O)(=O)N[C@@H](C(=O)N2CCCCC2)Cc3c[nH]c(c34)cccc4	B	F11	MALARIA	21.9	0.313		94048148	50	10	4.26297	0.352549	2	445.962	3.4062	90.65	3	3	2	6	9.16407e-06	0.0233501	0	0.606166	370
MMV085230	CCCNC(=O)N(CC1)CCC12CC(=O)c3c(O2)ccc(C)c3	D	E03	MALARIA	80	0.83	0.0913	45488460	50	10	1.14602	0.123172	2	316.395	2.7879	58.64	1	3	1	2	9.78505e-06	0.00600431	0	0.912438	9
MMV085499	N#Cc1ccc(cc1)-c(n2)cnc(N)c2-c(cc3)ccc3C(=O)N	D	F05	MALARIA	12	0.703		45488854	50	10	1.27639	0.0711154	2	315.329	2.0675	118.68	3	4	2	4	9.95835e-06	0.00116329	0	0.768661	186
MMV090930	CCOC(=O)NC(=O)c1c(scc1)NC(=O)c(n2)sc(c23)cccc3	A	E07	TUBERCULOSIS	2.13		0.0021	4557640	50	10	3.20729	0.3487	2	375.422	2.8834	153.87	3	5	2	5	9.73359e-06	0.00744171	0	0.727336	636
MMV099637	c1cc(F)ccc1-c2c(C)nn(c23)c(O)c4c(n3)CCCC4	A	H04	KINETOPLASTIDS	80	0.953	0.0087	1447956	50	10	1.06655	0.0412921	2	297.327	3.8133	50.94	3	3	1	1	8.11091e-06	0.0527679	0	0.748401	143
MMV1019989	CCc(cc1)ccc1[C@H](C(C)C)NCc2nc(N(C)C)nc(n2)N	C	H08	MALARIA	25.2			25517828	50	10	1.07702	0.0272538	2	328.455	3.5756	79.96	2	3	1	7	8.81262e-06	0.0331669	0	0.812981	241
MMV102872	c1ccc(C(F)(F)F)cc1C(=O)Nc(o2)nnc2-c3ccc(Cl)cc3	A	B10	TUBERCULOSIS	1.07	0.778	0.0016	4531090	50	10	1.06996	0.0329634	2	367.71	4.0622	68.02	3	4	1	4	7.07651e-06	0.0816618	0	0.730613	362
MMV1028806	c1cccc(F)c1[C@@H](C2)[C@H]2C(=O)Nc(n3)scc3-c4ccccn4	A	D03	MALARIA	1.8		0.0079	41023851	50	10	1.41019	0.196117	2	339.387	3.2374	83.12	3	3	1	4	9.4176e-06	0.0162682	0	0.77889	717
MMV1029203	CNC(=O)CNc1nc(-c2ccccn2)nc(c13)scc3-c4ccccc4	C	E11	MALARIA	22	0.676	0	17404784	50	10	5.20605	0.26259	2	375.447	2.9718	108.04	4	4	2	5	9.6754e-06	0.00906711	0	0.557318	385
MMV1030799	c1cccc(c12)nc(cc2)C(=O)Nc(n3)n(CCC)c(c34)cccc4	C	D11	MALARIA	0.709			17399080	50	10	1.40452	0.152666	2	330.383	4.3199	59.81	4	3	1	4	5.72149e-06	0.119511	0	0.608443	597
MMV1037162	CCNC(=O)[C@H](C)Nc1nc(-c2cccnc2)nc(c13)sc(C)c3C	C	H09	MALARIA	80	0.569	0	25985121	50	10	1.08408	0.0647249	2	355.457	2.6267	108.04	3	4	2	5	9.8507e-06	0.0041703	0	0.7339	385
MMV1088520	n1ccccc1CN(C(C)C)Cc2csc(n2)-c(o3)ccc3C	C	G08	MALARIA	1.84	0.617	0.044	45913503	50	10	1.21397	0.0800464	2	327.444	3.1416	70.4	3	3	0	6	9.52744e-06	0.0132001	0	0.667496	462
MMV1110498	C1CCCCN1C(=O)c(c(n2)C(F)(F)F)n(c23)cccc3OC	A	B02	WOLBACHIA LF	80	0.975	0.393	122196570	50	10	1.08084	0.0798551	2	327.302	2.8819	47.36	2	3	0	3	9.73448e-06	0.00741674	0	0.851808	377
MMV1198433	N#Cc1c(C)cc(n(C)c1=O)OCC(=O)Nc(cc2)ccc2C(C)C	C	H06	SCHISTOSOMIASIS	80	0.76	0.0597	2437697	50	10	1.24983	0.0374282	2	339.388	3.5915	84.12	2	4	1	6	8.77378e-06	0.0342521	0	0.907554	161
MMV1236379	CCOC(=O)c1c(c(N)on1)-c2ccccc2	E	H09	KINETOPLASTIDS	12.9			4962898	50	10	1.02737	0.00643664	2	232.235	2.0481	78.35	2	4	1	4	9.96017e-06	0.00111267	1	0.819634	238
MMV146306	c1ccccc1C2(CCCC2)C(=O)Nc(cc3)ccc3C(=O)N[C@@H](C)CC	E	G02	TUBERCULOSIS	9.16	0.505	0.0673	1213861	50	10	1.74514	0.390351	2	364.481	4.5278	58.2	2	2	2	6	4.53118e-06	0.15276	0	0.78272	173
MMV153413	CCOC(=O)c1c(C)c(C(=O)N)sc1NC(=O)c2c(F)c(F)c(F)c(F)c2F	E	E11	TUBERCULOSIS	1.75			2164122	50	10	1.40666	0.0877924	2	422.327	3.5711	126.73	2	4	2	6	8.82342e-06	0.0328653	4	0.334444	382
MMV161996	c1c(Cl)ccc(c1C)NC(=O)CCc2ccc(cc2)S(=O)(=O)NCC(C)C	E	F10	TUBERCULOSIS	80		0.026	1307264	50	10	1.42192	0.145632	2	408.942	4.3592	83.65	2	3	2	8	5.49867e-06	0.125735	0	0.688314	61
MMV188296	c1cccc(c12)N([C@H](C2)C(=O)NC)C(=O)Cc3ccc(F)cc3	A	G04	KINETOPLASTIDS	80		0.45	41428968	50	10	1.03846	0.027725	2	312.338	2.4582	49.41	2	2	1	3	9.89823e-06	0.00284287	0	0.943094	229
MMV200748	c1cc(Br)ccc1NC(=O)C2(CCCC2)c3ccc(cc3)OC	E	D03	TUBERCULOSIS	20.3	0.194	0.0163	1287815	50	10	1.14058	0.0281904	2	374.272	4.8017	38.33	2	2	1	4	3.06027e-06	0.193847	0	0.826103	173
MMV202458	c1c(Cl)ccc(c1C)NC(=O)[C@@H](C)Oc2ccc(cc2)OC	A	H07	TUBERCULOSIS	80			925192	50	10	1.04879	0.0238964	2	319.783	4.0684	47.56	2	3	1	5	7.04689e-06	0.0824892	0	0.903588	251
MMV202553	CCC(=O)Nc(cccc1)c1C(=O)Nc2ccccn2	A	F05	KINETOPLASTIDS	80			6456615	50	10	1.1197	0.0385533	2	269.298	1.7932	71.09	2	3	2	4	9.97781e-06	0.000619777	0	0.896006	328
MMV228911	c1ccc(OC)cc1NC(=O)c2c(sc(c23)CCC3)NC(=O)c4cccnc4	E	F07	TUBERCULOSIS	13		0.0021	1245087	50	10	1.5506	0.23487	2	393.459	3.1357	108.56	3	4	2	5	9.53352e-06	0.0130303	0	0.682541	328
MMV272144	c1ccc(OC)cc1-n2nnnc2S(=O)(=O)C	E	F08	TUBERCULOSIS	0.764			2221997	50	10	1.05692	0.0403818	2	254.266	1.4054	95.35	2	6	0	3	9.9909e-06	0.0002541	0	0.770196	224
MMV392832	c1ccc(OC)cc1-c(c2)[nH]c(c23)ccnc3Nc4cccnc4	E	G05	MALARIA	2.29		0.0117	117770823	50	10	1.49881	0.305066	2	316.356	3.3289	62.83	4	3	2	4	9.2907e-06	0.0198129	0	0.586394	328
MMV393144	CN1CCN(CC1)c2nccc(c23)[nH]c(c3)-c4cc(F)ccc4	E	A08	MALARIA	10.4	0.518	0.15	117770071	50	10	1.0956	0.0306724	2	310.369	3.2708	35.16	3	1	1	2	9.37395e-06	0.0174873	0	0.789693	263
MMV393995	Cc1cc(C)n(n1)-c(n2)nc(O)cc2C	E	H08	TUBERCULOSIS	4.64943	0.939	0.377	135449532	50	10	1.03954	0.0332879	2	204.228	1.4504	63.83	2	4	1	1	9.98991e-06	0.000281813	0	0.759876	333
MMV407539	O1COc(c12)ccc(c2)CNC(=O)c(cc3)cn(c34)c(c(n4)CC)N(C)Cc5cccs5	D	G07	WOLBACHIA LF	18.6	0.34		49778730	50	10	2.01401	0.0509012	2	448.537	4.077	96.86	4	4	1	7	7.00551e-06	0.083645	0	0.457756	382
MMV407834	c1cccc(OCC)c1N[C@H](C)C(=O)Nc(cc2C(F)(F)F)c(cc2)N3CCOCC3	E	E09	MALARIA	29.8	0.129	0.0014	2462254	50	10	1.71918	0.00726031	2	437.455	3.8839	62.83	2	3	2	8	7.84917e-06	0.0600791	0	0.673296	228
MMV461553	C1CCCCc(c12)sc(c2C(=O)OC)NC(=O)c3c(F)c(F)c(F)c(F)c3F	A	H09	TUBERCULOSIS	9.15		0.002	1740847	50	10	1.71705	0.0896403	2	419.366	5.3133	83.64	2	3	1	4	1.19543e-06	0.245938	5	0.256858	211
MMV495543	CC(C)(C)c1cnc(s1)NC(=O)c2c(O)cccc2	E	H11	TUBERCULOSIS	5.28	0.434	0.0183	837309	50	10	2.31184	1.03826	3	276.354	2.9911	90.46	2	3	2	3	9.66115e-06	0.00946518	0	0.883335	462
MMV553002	CS(=O)(=O)Cc(n1)c(=O)oc(c12)cccc2	A	E04	TUBERCULOSIS	80		0	652987	50	10	1.07739	0.0193648	2	239.248	1.0374	85.62	2	5	0	2	9.9961e-06	0.000108951	0	0.771744	68
MMV560185	c1cccc(c12)nc(-c3ccccn3)cc2N4CCCCC4	B	E11	MALARIA	22.9	0.177	0.0018	2818423	50	10	1.07653	0.00402033	2	289.374	4.3205	29.02	3	2	0	2	5.71811e-06	0.119606	0	0.704538	597
MMV595321	Cc1c(C)nc([nH]c1=O)-n(n2)c(cc2C)NC(=O)c3ccc(cc3)S(=O)(=O)N(CC)CC	C	A10	KINETOPLASTIDS	0.0401	0.556	0	135731907	50	10	1.57395	0.263638	2	458.534	2.2175	138.43	3	6	2	7	9.94127e-06	0.00164037	0	0.558002	292
MMV611037	Cc1nnc(s1)NC(=O)[C@H](CC)Sc(n2)oc(c23)cccc3	E	C11	TUBERCULOSIS	72.1	0.789	0.0117	696207	50	10	1.30187	0.0237693	2	334.417	2.7729	134.45	3	5	1	5	9.79219e-06	0.0058047	1	0.719324	442
MMV634140	C1CCCN1CCNC(=O)c2cc(nc(c23)ccc(Cl)c3)NCCN4CCOCC4	E	E04	MALARIA	26.4	0.47	0.28	122196553	50	10	1.15313	0.084631	2	431.959	2.6654	69.73	2	3	2	8	9.83702e-06	0.00455264	0	0.668743	597
MMV637229	c1cc(Cl)ccc1[C@@](C)(c2ccccc2)OCC[C@@H]3CCCN3C	B	F05	TRICHURIASIS	9.28	0.0685	0.0307	5702024	50	10	2.32651	0.287763	2	343.89	4.8064	12.47	2	1	0	6	3.03733e-06	0.194488	0	0.722715	317
MMV637953	O=S(=O)(O)c1cc(S(=O)(=O)O)cc(c12)c(S(=O)(=O)O)ccc2NC(=O)c3cc(c(C)cc3)NC(=O)c4cc(ccc4)NC(=O)Nc(ccc5)cc5C(=O)Nc(c(C)cc6)cc6C(=O)Nc7ccc(S(=O)(=O)O)c(c78)cc(S(=O)(=O)O)cc8S(=O)(=O)O	B	D03	REFERENCE COMPOUND	80			5361	50	10	2.56041	0.2995	2	1297.28	5.2401	534.03	8	11	6	16	1.38451e-06	0.240656	1	0.0445235	428
MMV652003	OB1OCc(c12)ccc(c2)NC(=O)c3c(C(F)(F)F)cccc3	B	A03	KINETOPLASTIDS	0.413	1	0.0123	46196110	50	10	1.05975	0.029708	2	321.059	3.6728	58.56	2	3	2	3	8.55774e-06	0.0402865	1	0.833767
MMV658988	c1ccccc1CCN(C)c(c(Cl)c2C)nc(n2)-c3ccccn3	E	G08	KINETOPLASTIDS	11.3	0.145	0.0042	12004233	50	10	2.23298	0.182105	2	338.834	4.5049	41.91	3	3	0	5	4.66213e-06	0.149102	0	0.69954	333
MMV658993	CS(=O)(=O)c(cc1)ccc1CCNc(c(Cl)c2C)nc(n2)-c3ccccn3	D	G09	KINETOPLASTIDS	27.9	0.871	0.0603	44591369	50	10	1.12643	0.0802776	2	402.898	3.6774	93.22	3	5	1	6	8.54462e-06	0.040653	0	0.678125	333
MMV659004	c1ccccc1C[C@@H]2CCN(C2)c(c(Cl)c3C)nc(n3)-c4ccccn4	D	E05	KINETOPLASTIDS	10.2		0.0012	129011769	50	10	3.56839	0.710995	2	364.871	4.8689	41.91	3	3	0	4	2.74185e-06	0.202742	0	0.679668	333
MMV659010	n1ccccc1-c(n2)nc(cc2C(F)(F)F)NCCc3ccccc3	D	C10	KINETOPLASTIDS	80	0.538	0.0097	44590980	50	10	1.30904	0.132493	2	344.334	4.5752	50.7	3	3	1	6	4.26236e-06	0.160269	0	0.753151	333
MMV661713	c1nccn1CCCNc(cc2-c3cc(Br)cnc3)nc(n2)-c4ccccc4	A	D04	TUBERCULOSIS	3.08	0.026	0.0012	4107603	50	10	2.72889	0.115872	2	435.32	3.1883	68.52	4	4	1	7	9.4766e-06	0.0146202	1	0.427695	333
MMV663250	c1ccc(Cl)cc1[C@H](n2ccnc2)c3ccc(cc3)CN4CCNCC4	D	G06	MALARIA	15.2		0.0963	129011764	50	10	1.16679	0.0772785	2	366.887	3.0959	33.09	3	1	0	5	9.57262e-06	0.011938	0	0.748847	317
MMV667494	C1CCCN1CCNC(=O)c2cc(nc(c23)ccc(Cl)c3)NCCCCN(CC4)CCC4(F)F	E	D04	MALARIA	5.63	0.0679	0.031	122196554	50	10	1.91808	0.360264	2	494.02	4.4415	60.5	2	2	2	10	5.02658e-06	0.138922	1	0.472205	597
MMV668727	FC(F)(F)c1ccc(cn1)-c2c(N)ncc(c2)-c(cn3)ccc3C(F)(F)F	B	H05	ONCHOCERCIASIS	80		0.054	122196563	50	10	1.08238	0.0663425	2	384.279	3.9518	64.69	3	3	1	4	7.5735e-06	0.0677793	1	0.64337	328
MMV671636	FC(F)(F)Oc1ccc(cc1)Oc(cc2)ccc2-c(c3=O)c(C)[nH]c(c34)cc(F)cc4F	E	C04	ONCHOCERCIASIS	80	0.0707		69478929	50	10	1.11075	0.0373585	2	447.354	7.5148	51.32	4	3	1	5	8.52995e-09	0.279091	1	0.364873	311
MMV675968	COc(c1)ccc(OC)c1NCc(c2Cl)ccc(c23)nc(N)nc3N	D	H09	CRYPTOSPORIDIOSIS	3.44	0.441	0.0012	461917	50	10	1.54236	0.153647	2	359.81	2.9816	108.31	3	3	3	5	9.66824e-06	0.00926717	0	0.641874	494
MMV675969	CC(C)(C)c1ccc(cc1)N[C@H](CCCC2)[C@@H]2NC(=O)c3ccco3	C	H02	ONCHOCERCIASIS	35.9	0.504	0.0195	122196566	50	10	1.35513	0.0595905	2	340.459	4.4943	54.27	2	2	2	5	4.72292e-06	0.147404	0	0.845777	443
MMV675993	Nc1ncnc(c12)n(C(C)C)nc2-c3cc(OC)c(cc3)OC	C	G03	CRYPTOSPORIDIOSIS	1.63	0.702	0.103	24905343	50	10	1.01016	0.00713361	2	313.354	2.1077	88.08	3	5	1	4	9.95433e-06	0.00127559	0	0.796397	303
MMV675994	c1cc(Cl)ccc1-n(nn2)cc2COc3ccnc(c34)cccc4	C	E02	CRYPTOSPORIDIOSIS	13.6	0.677	0.0463	44222802	50	10	1.12719	0.074028	2	336.775	4.0397	52.83	4	4	0	4	7.18252e-06	0.0787004	0	0.563928	597
MMV675995	COc(cc1)ccc1N(C(=O)C)CCc2cccc(n2)C	D	D05	ONCHOCERCIASIS	80	1	0.603	122196567	50	10	1.04077	0.005963	2	284.353	2.3187	42.43	2	3	0	5	9.92598e-06	0.00206763	0	0.847353	328
MMV675996	C1CCCCC1C(=O)N(c2ccc(cc2)OC)CCc3cccc(n3)C	D	H10	ONCHOCERCIASIS	80	0.637	0.0223	122196564	50	10	1.40954	0.0726856	2	352.47	4.4451	42.43	2	3	0	6	5.00585e-06	0.139501	0	0.765532	328
MMV675997	c1ccccc1COC(=O)N(CC#N)CCCCN2CCN(CC2)c3ccc(F)cc3	C	A02	KINETOPLASTIDS	14		0.02	46881926	50	10	1.49682	0.244802	2	424.511	4.6775	59.81	2	3	0	10	3.69869e-06	0.176014	2	0.451516	290
MMV675998	[H]\N=C(N)\c1cc(c(cc1)OC)-c2cn(nn2)-c(cc3)ccc3/C(=N/[H])N	D	C09	KINETOPLASTIDS	5.47		0.38	44627437	50	10	1.05133	0.0299963	2	335.363	1.3881	139.68	3	5	2	5	9.99126e-06	0.000244186	2	0.413141	129
MMV676008	c1ccccc1-c(on2)cc2C(=O)Nc(c(O)ccc3)c3-c(n4)oc(c45)cccc5C(=O)O	D	C11	KINETOPLASTIDS	5.73	0.688	0.002	25158922	50	10	1.35231	0.184014	2	441.392	4.0044	138.69	5	6	2	5	7.34406e-06	0.0741884	1	0.330448	442
MMV676048	c1c(Cl)ccc(Cl)c1CO[C@@H](CCCC2)[C@H]2n3ccnc3	C	D03	KINETOPLASTIDS	37.1	0.507	0.0163	53322807	50	10	1.09411	0.0299058	2	325.233	3.953	27.05	2	2	0	4	7.56842e-06	0.0679212	0	0.800072	275
MMV676050	c1cccc(c12)cccc2Cc3nn(c(c34)ncnc4N)CC5CCN(CC5)S(=O)(=O)C	D	D10	CRYPTOSPORIDIOSIS	53	0.664	0.0597	53345473	50	10	1.46868	0.0372146	2	450.557	2.0966	115.38	4	5	1	5	9.95548e-06	0.00124355	0	0.501025	428
MMV676053	COc1c(Cl)ccc(c1)NC(=O)Cc2nn(C)c(=O)c(c23)cccc3	C	F02	CRYPTOSPORIDIOSIS	80	0.7	0.039	71552169	50	10	1.10711	0.0666705	2	357.791	2.9191	73.22	3	4	1	4	9.71142e-06	0.00806089	0	0.778851	143
MMV676057	CC(C)(C)OC(=O)N1CCN(CC1)c([nH]n2)cc2-c3ccc(cc3)Oc4ccccc4	C	E03	KINETOPLASTIDS	4.03			23656964	50	10	3.4699	0.322355	2	420.504	5.3304	70.69	3	4	1	6	1.15461e-06	0.247078	0	0.648282	334
MMV676063	CCCCc1ccc(cc1)NC(=O)Nc(cc2)cc(F)c2O[C@@H](CCCC3)[C@H]3N(C)c4ccccc4	D	F08	ONCHOCERCIASIS	3.59	0.0471		122196569	50	10	1.35146	0.0468906	2	489.624	8.7532	53.6	3	2	2	9	4.93055e-10	0.279316	0	0.324704	363
MMV676064	c1ccccc1N(C(=O)C)CCN(c2ccccc2)C(=O)c3ccc(F)cc3	D	B08	ONCHOCERCIASIS	39	0.837	0.055	122196565	50	10	1.14161	0.051285	2	376.423	4.001	40.62	3	2	0	6	7.3593e-06	0.0737626	0	0.634365	304
MMV676159	c1ccc(Cl)cc1CO[C@H]([C@H]2n3ccnn3)CCc(c24)cccc4	E	A07	KINETOPLASTIDS	80	0.677	0.0096	51346797	50	10	1.36978	0.0335612	2	339.819	4.119	39.94	3	3	0	4	6.79879e-06	0.0894193	0	0.719503	141
MMV676161	C1COCCN1Cc2cc(n[nH]2)-c3ccc(cc3)Oc4ccccc4	E	B07	KINETOPLASTIDS	28.9	0.328	0.0263	23656963	50	10	1.69717	0.0976783	2	335.4	3.2869	50.38	3	3	1	5	9.35184e-06	0.0181049	0	0.772279	334
MMV676162	c1ccccc1C(=O)Nc(cccc2)c2-c(n3)oc(c34)cccc4C(=O)O	D	C06	KINETOPLASTIDS	80	0.795	0.0002	25158917	50	10	1.33999	0.180143	2	358.347	3.6246	92.43	4	3	1	4	8.68939e-06	0.0366091	0	0.56232	442
MMV676182	c1cccc(c12)cccc2Cc3nn(c(c34)ncnc4N)CC5CCNCC5	D	G10	CRYPTOSPORIDIOSIS	80	0.742	0.137	46398830	50	10	1.149	0.117812	2	372.466	2.5104	81.65	4	3	1	4	9.88538e-06	0.00320179	0	0.575051	428
MMV676186	c1ccccc1-c(on2)cc2C(=O)Nc(c(OC)ccc3)c3-c(n4)oc(c45)cccc5C(=O)OC	D	F09	KINETOPLASTIDS	80			25158395	50	10	1.76195	0.211623	2	469.446	4.5064	116.69	5	8	1	7	4.65354e-06	0.149342	1	0.337485	442
MMV676191	CC(C)[C@H](C(=O)O)Oc1cccc(c12)cccc2	C	G02	CRYPTOSPORIDIOSIS	80		0.031	28366641	50	10	1.09836	0.0117673	2	244.286	3.5053	46.53	2	1	0	4	8.97183e-06	0.0287198	0	0.896897	428
MMV676204	c1cc(F)ccc1C(=O)N(c2ccccc2)CCNc3ccccc3	C	A03	ONCHOCERCIASIS	18.5	0.704	0.012	122196568	50	10	1.36097	0.109731	2	334.387	4.4834	32.34	3	1	1	6	4.78551e-06	0.145656	0	0.715227	304
MMV676260	CN1CCN(CC1)c2nccc(c23)nc([nH]3)-c4cc(F)c(F)cc4	D	E06	MALARIA	10.3	0.619	0.22	122196548	50	10	1.11263	0.108312	2	329.347	2.8588	48.05	3	2	1	2	9.74789e-06	0.00704224	0	0.785181	263
MMV676269	NC(=O)[C@@H](C)N1CCCC[C@H]1c2ccc(cc2)OCc3cc(F)ccc3	D	D02	MALARIA	80	0.514	0.0533	122196549	50	10	1.20591	0.000233033	2	356.434	3.9288	55.56	2	2	1	6	7.6695e-06	0.0650979	0	0.856318	505
MMV676270	NC(=O)[C@@H](C)N1CCCC[C@@H]1c2ccc(cc2)OCc3cc(F)ccc3	E	F05	MALARIA	21.8	0.132	0.0045	122196550	50	10	2.67953	0.360971	2	356.434	3.9288	55.56	2	2	1	6	7.6695e-06	0.0650979	0	0.856318	505
MMV676350	Cc([nH]1)cnc1CCNC(=O)c2cc(cs2)-c3ccc(Cl)cc3	A	E03	MALARIA	6.9	0.0789	0.015	44526241	50	10	1.33508	0.202666	2	345.846	2.671	86.02	3	2	2	5	9.83494e-06	0.00461075	0	0.731852	382
MMV676358	c1c(Cl)cnc(c12)[nH]c(n2)-c3c(N)ncc(Br)c3	E	E07	MALARIA	2.64		0.0273	122196555	50	10	1.06426	0.00796932	2	324.564	1.9485	80.48	3	3	2	1	9.9683e-06	0.000885363	0	0.720779	328
MMV676377	n1cccn(c12)c(Br)c(n2)-c(c3)ccc(c34)OCO4	A	F08	TUBERCULOSIS	80	0.701	0.0723	5170670	50	10	1.1215	0.0567999	2	318.125	2.7988	49.17	3	4	0	1	9.7797e-06	0.00615355	0	0.692142	302
MMV676379	c1cc(Br)ccc1C(=O)COc2cc(OC)ccc2	A	C11	TUBERCULOSIS	80		0.0293	2980256	50	10	1.06078	0.038255	2	321.166	3.8015	35.53	2	3	0	5	8.15219e-06	0.0516148	1	0.787539	63
MMV676380	CC(=O)Nc1ccc(cc1)NC(=O)c2cc([nH]n2)-c3c(O)ccc(Cl)c3	B	H10	MALARIA	80			1970330	50	10	1.06014	0.00641851	2	370.79	2.4809	107.11	3	4	4	4	9.89282e-06	0.00299378	0	0.561894	292
MMV676382	c1cccc(c12)[nH]cc2CCNc(nc(c34)n(C)nc3)nc4N5CCOCC5	B	C04	SCHISTOSOMIASIS	4.63	0.625	0.032	7216437	50	10	3.0255	0.18629	2	377.443	2.0759	83.89	4	4	2	5	9.95754e-06	0.00118591	0	0.555401	370
MMV676383	s1ccnc1NC(=O)[C@H](CC)Sc(n2)oc(c23)cccc3	A	D09	TUBERCULOSIS	3.43	0.401	0.0101	7318633	50	10	1.17635	0.0816535	2	319.402	2.8531	121.56	3	4	1	5	9.75109e-06	0.0069527	1	0.724587	462
MMV676384	c1cccc(F)c1-c(n2)oc(c2C#N)NCCc3ccccc3	E	D11	TUBERCULOSIS	12.4		0.023	892559	50	10	1.04343	0.0223881	2	307.322	4.2382	61.85	3	3	1	5	6.17452e-06	0.106857	0	0.77342	292
MMV676386	O1COc(c12)ccc(c2)C(=O)Nc3ccn(n3)Cc4cc(C)ccc4	B	E02	TUBERCULOSIS	31.6		0.0287	1510954	50	10	1.34618	0.0128845	2	335.357	3.1736	65.38	3	4	1	4	9.49313e-06	0.0141583	0	0.794928	302
MMV676388	c1ccccc1CS(=O)(=O)c2nnnn2-c3cc(OC)ccc3	A	F04	TUBERCULOSIS	1.85			970664	50	10	1.07458	0.0698981	2	330.362	2.9889	95.35	3	6	0	5	9.6628e-06	0.00941896	0	0.706698	224
MMV676389	C1CCCc(c12)n[nH]c2C(=O)N3CCN(CC3)Cc(c4)ccc(c45)OCO5	A	B07	TUBERCULOSIS	36.2	0.824	0.099	7693900	50	10	1.03254	0.0202985	2	368.43	2.4751	70.69	2	4	1	3	9.89423e-06	0.00295449	0	0.897031	302
MMV676395	c1ccc(c2c13)c(O)c(c(=O)n2CC3)C(=O)Nc4cccnc4	A	C10	TUBERCULOSIS	80		0.0343	54678166	50	10	1.0702	0.0418156	2	307.303	1.6487	84.22	3	4	2	2	9.98408e-06	0.00044464	0	0.757222	328
MMV676398	o1cccc1CN(S(=O)(=O)CC)Cc(c2)c(O)nc(c23)cc(C)cc3	E	C02	WOLBACHIA LF	80	0.745	0.0467	4971442	50	10	1.26469	0.00447936	2	360.427	2.7874	92.02	3	5	1	6	9.78529e-06	0.00599755	0	0.729722	597
MMV676401	o1cccc1CNc2nc(nc(c23)cccc3)N4CCCCC4	A	B09	TUBERCULOSIS	6.95	0.245	0.0183	644385	50	10	1.02122	0.0160738	2	308.378	3.8769	54.19	3	3	1	4	7.87625e-06	0.0593225	0	0.793684	494
MMV676406	C1COCCN1[C@@H](c2cccs2)CNC(=O)c3cc(nc(c34)n(C(C)C)nc4)-c5ccccc5	A	F09	TUBERCULOSIS	11.8	0.132	0.0029	30238524	50	10	2.7375	0.0304995	2	475.606	3.2393	100.52	4	4	1	7	9.41519e-06	0.0163354	0	0.424781	382
MMV676409	c1ccc(F)cc1OCC(=O)Nc(n2)scc2-c3ccccn3	A	D11	TUBERCULOSIS	1.99			2660519	50	10	1.1609	0.0723686	2	329.349	2.6952	92.35	3	4	1	5	9.82564e-06	0.00487036	0	0.779409	717
MMV676411	c1ccccc1O[C@H](C)C(=O)Nc(n2)scc2-c3ccccn3	D	G11	TUBERCULOSIS	0.729			40719515	50	10	1.29068	0.18061	2	325.385	2.9739	92.35	3	4	1	5	9.67388e-06	0.00910962	0	0.778103	717
MMV676412	c1cc(Cl)ccc1S(=O)(=O)c(c2C#N)oc(n2)-c3ccccc3	A	A11	TUBERCULOSIS	1.92			34924654	50	10	1.12417	0.058349	2	344.772	4.0863	92.34	3	5	0	3	6.9604e-06	0.0849051	0	0.722888	292
MMV676431	Cc1c(Cl)cc(cc1)NC(=O)C[C@@H](O2)COc(c23)cccc3	A	E08	TUBERCULOSIS	72.8	0.222		976357	50	10	2.24131	0.165966	2	317.767	3.6797	47.56	2	3	1	3	8.53802e-06	0.0408373	0	0.935898	309
MMV676439	s1cccc1CNCc(c2)c(Cl)nc(c23)ccc(C)c3	A	C09	TUBERCULOSIS	26.4		0.0215	857444	50	10	1.03153	0.0214329	2	302.822	4.0125	53.16	3	1	0	4	7.30752e-06	0.075209	1	0.715301	597
MMV676442	c1ncccc1C(=O)NC[C@H]2CC[C@@H](CC2)c(nc(C(C)C)nc3)c3-c4ccncc4	B	E07	MALARIA	80	0.622		44522198	50	10	1.01801	0.0150742	2	415.531	3.2523	80.66	3	5	1	6	9.39849e-06	0.0168019	0	0.627668	333
MMV676444	C1CCCCC1NC(=O)N2CCN(CC2)Cc(c3)ccc(c34)OCO4	A	D10	TUBERCULOSIS	80	0.756	0.15	2982080	50	10	1.13058	0.014096	2	345.436	3.4618	54.04	1	3	1	3	9.06062e-06	0.0262396	0	0.914798	302
MMV676445	c1cccc(c12)n(CCC)c(n2)CNc3c(O)cccc3	A	E10	TUBERCULOSIS	30.1	0.635		760357	50	10	1.05014	0.0277354	2	281.352	3.6968	50.08	3	2	2	5	8.48819e-06	0.0422294	1	0.69998	439
MMV676449	Cc1cc(c(Cl)cc1)OC[C@@H](O)Cn(c(n2)CC)c(c23)cccc3	A	A10	TUBERCULOSIS	16.2	0.216	0.0145	949043	50	10	2.9114	0.163536	2	344.835	4.706	47.28	3	3	1	6	3.54709e-06	0.180249	0	0.734839	439
MMV676461	CCOC(=O)c1cc(on1)-c2csc(n2)Nc(c3C)c(C)cc(C)c3	A	F10	TUBERCULOSIS	20.4			2745313	50	10	1.14611	0.137297	2	357.427	4.9335	105.49	3	5	1	6	2.45596e-06	0.210727	1	0.670167	615
MMV676468	ClC(Cl)(Cl)[C@H](N)CC(=O)c1c(Cl)cc(Cl)cc1	E	A03	TUBERCULOSIS	13.2		0.054	796782	50	10	1.12024	0.0221821	2	335.442	3.8115	43.09	1	1	0	4	8.11725e-06	0.0525907	2	0.662226
MMV676470	Cc1cc(C)cc(c1)NC(=O)COc2ccc(cc2)OCC	E	B03	TUBERCULOSIS	8.2			732608	50	10	1.45264	0.0835914	2	299.364	3.7548	47.56	2	3	1	6	8.30871e-06	0.0472426	0	0.884026	251
MMV676472	COc1cccc(OC)c1C(=O)Nc(c2)ccc(Cl)c2-c(n3)sc(c34)cccc4	E	C03	TUBERCULOSIS	26.2	0.0599	0.0006	2202504	50	10	3.11993	0.280746	2	424.9	5.21	88.69	4	4	1	5	1.46927e-06	0.238288	0	0.433833	636
MMV676474	c1cccc(c12)n(c(n2)C3CC3)CCCCOc4c(OC)cccc4	A	H08	TUBERCULOSIS	27	0.61	0.0267	2989027	50	10	1.17789	0.00963119	2	336.428	4.783	36.28	3	3	0	8	3.15247e-06	0.191272	1	0.555385	439
MMV676476	O=C(O)CCc(c1C)c(=O)oc(c12)c(C)c(cc2)OCc3cc(C)cc(C)c3	A	F07	TUBERCULOSIS	43.1		0	1294768	50	10	2.63887	0.145654	2	380.434	5.6188	76.74	3	3	0	6	6.29614e-07	0.261743	1	0.63142	374
MMV676477	c1cccc(SC)c1C(=O)Nc(cc2C)n(n2)-c([nH]c3=O)nc(C)c3CC	A	B11	TUBERCULOSIS	0.0329		0.0003	135551751	50	10	1.20277	0.131434	2	383.467	3.4009	117.97	3	4	2	5	9.17337e-06	0.0230903	1	0.660577	292
MMV676478	c1ccccc1CC2CCN(CC2)C(=O)C3CCN(CC3)c(s4)nnc4-n5cccc5	C	F09	TUBERCULOSIS	80		0.0061	20926352	50	10	1.23605	0.212405	2	435.585	4.0629	82.5	3	3	0	5	7.07317e-06	0.081755	0	0.60729	360
MMV676480	c1cccc(c12)oc(=O)c(c2)C(=O)Nc(c3C(=O)OC)sc(c34)CN(CC4)Cc5ccccc5	B	A02	ONCHOCERCIASIS	12.3	0.06	0.0003	4093552	50	10	1.0442	0.00683526	2	474.528	4.4377	117.09	4	5	1	6	5.04845e-06	0.138311	2	0.339596	423
MMV676492	Sc(s1)nnc1NC(=O)c2c(Cl)ccc(Br)c2	E	G10	LYMPHATIC FILARIASIS	80		0.0173	4289635	50	10	1.19846	0.0462038	2	350.642	3.403	121.92	2	3	2	2	9.16969e-06	0.0231929	2	0.643692	242
MMV676501	s1c(Cl)ccc1C(=O)Nc(o2)nnc2-c3ccc(s3)Cl	A	A09	TUBERCULOSIS	2.64		0.0015	2104549	50	10	1.27257	0.0512589	2	346.212	3.6599	124.5	3	4	1	3	8.59402e-06	0.0392732	0	0.7623	382
MMV676509	c1ccccc1CC(=O)Nc(c2)ccc(Cl)c2-c(n3)oc(c34)ccc(C)c4	A	F11	TUBERCULOSIS	14.7			1334105	50	10	1.17599	0.115733	2	376.836	5.2056	55.13	4	3	1	4	1.48202e-06	0.237932	0	0.501231	442
MMV676512	n1ccccc1-c2csc(n2)NC(=O)c3cncn3-c4ccccc4	A	H11	TUBERCULOSIS	0.0763	0.647	0.113	16360478	50	10	1.09625	0.00276064	2	347.394	2.5703	100.94	4	4	1	4	9.86865e-06	0.00366908	0	0.61157	717
MMV676520	c1cccc(c12)oc(c2)C(=O)N3CCN(CC3)Cc(c4)ccc(c45)OCO5	A	H10	TUBERCULOSIS	28.3			2537438	50	10	1.07907	0.0121893	2	364.394	3.0575	55.15	3	4	0	3	9.60737e-06	0.0109674	0	0.714748	387
MMV676524	c1ccnc(c1N)Nc2ccc(Cl)cc2	E	C10	TUBERCULOSIS	3.31		0.12	12445422	50	10	1.05093	2.83e-05	2	219.67	2.6891	50.94	2	1	2	2	9.82803e-06	0.0048036	0	0.816378	328
MMV676526	c1cc(F)cc(Cl)c1C(=O)Nc(c2)ccc(OC)c2-c3ccc(cc3)OC	A	A07	TUBERCULOSIS	30.5	0.319	0.017	17555992	50	10	2.04183	0.273875	2	385.816	4.9702	47.56	3	3	1	5	2.30277e-06	0.215006	0	0.637892	353
MMV676528	Cc1cccc(n1)NC(=O)c2c(Cl)ccc(c2)S(=O)(=O)N(C)c3ccc(F)cc3	B	F09	MALARIA	26.4	0.386	0.015	24981186	50	10	1.50362	0.0714916	2	433.884	3.852	87.75	3	4	1	5	7.97058e-06	0.0566878	0	0.651593	328
MMV676536	COC[C@H](C)NC(=O)CSc1ncnc(c12)sc(c2)-c3ccccc3	B	D04	SCHISTOSOMIASIS	80	0.391	0.0133	7906141	50	10	1.33052	0.129312	2	373.492	3.4821	117.65	3	4	1	7	9.02007e-06	0.0273722	2	0.50632	385
MMV676539	c1cccc(c12)oc(=O)c(c2)C(=O)NCCc3c[nH]c(c34)cccc4	A	H06	TUBERCULOSIS	45.1	0.539	0.04	2340492	50	10	1.94773	0.0510938	2	332.353	2.902	75.1	4	3	2	4	9.72225e-06	0.00775831	1	0.563384	374
MMV676554	c1nc(O)ccc1C(=O)Nc2c(cccc2)Nc3ccc(cc3)OC	A	G11	TUBERCULOSIS	4.82	0.818	0.32	18775329	50	10	1.03017	0.00437299	2	335.357	3.2722	83.48	3	4	3	5	9.37206e-06	0.0175402	0	0.660537	365
MMV676555	c1ccc(Cl)cc1CNc(nnc2C)c(c23)cccc3	A	D08	TUBERCULOSIS	80		0.0219	6416437	50	10	1.05256	0.0215269	2	283.755	4.0014	37.81	3	2	1	3	7.35751e-06	0.0738126	0	0.782543	204
MMV676558	c1cccc(c12)cccc2C[C@H]3C(=O)N(N=C3C)c(n4)sc(c45)cccc5	A	G07	TUBERCULOSIS	0.415	0.316	0.0001	7354361	50	10	2.18253	0.218599	2	371.455	4.4228	73.8	4	3	0	3	5.13419e-06	0.135916	0	0.50689	636
MMV676571	c1cc(F)ccc1CC(=O)Nc(ccc2)cc2-c3nc(on3)-c4cc(OC)c(cc4)OC	A	E09	TUBERCULOSIS	3.48		0.0015	35591142	50	10	1.47099	0.0376702	2	433.432	4.0464	86.48	4	6	1	7	7.1512e-06	0.0795754	0	0.45304	319
MMV676584	S1CCN=C1NC(=O)c(c2Cl)sc(c23)cc(F)cc3	A	C08	TUBERCULOSIS	17.5		0.0072	2386708	50	10	1.05666	0.0296791	2	314.786	4.0354	95	2	3	0	2	7.20252e-06	0.078142	0	0.874637	355
MMV676588	C1CCCc(c1c23)sc2nc4c(c3N)CCCC4	A	G10	TUBERCULOSIS	5.83	0.445	0.0018	751739	50	10	1.06834	0.0549453	2	258.382	4.0673	67.15	2	1	1	0	7.05215e-06	0.0823421	0	0.783297	23
MMV676589	C1CCCCC1CCC(=O)Nc(ccc2)cc2-c(o3)nnc3-c4ccco4	A	E11	TUBERCULOSIS	26.4		0.0041	2231793	50	10	1.56555	0.0282592	2	365.426	4.1704	81.16	3	5	1	6	6.53591e-06	0.0967623	0	0.641223	443
MMV676597	CCCn(n1)nnc1NC(=O)COc(cc2)ccc2C3CCCCC3	A	G09	TUBERCULOSIS	80			893627	50	10	2.50996	0.182164	2	343.423	4.0029	81.93	2	5	1	7	7.35079e-06	0.0740004	0	0.83494	225
MMV676599	Nc1ncnc(c12)n(C(C)(C)C)nc2Cc3cccc(c34)cccc4	E	C05	CRYPTOSPORIDIOSIS	19	0.127	0.049	5154691	50	10	2.86117	0.0761481	2	331.414	3.2887	69.62	4	3	1	3	9.34933e-06	0.0181752	0	0.604472	428
MMV676600	c1ccccc1[C@@H](OC)C(=O)N(C2)Cc(c23)[nH]nc3NC(=O)c4ccc(cc4)N(CC5)CCN5C	B	C03	KINETOPLASTIDS	4.83	0.805	0.303	11442891	50	10	1.19765	0.151822	2	474.555	2.0066	93.8	3	4	2	6	9.96378e-06	0.00101164	0	0.570635	290
MMV676602	CNC(=O)c1nn(C)c(c12)c3c(CC2(C)C)cnc(n3)Nc4ccc(cc4)N(CC5)CCN5C	B	H02	KINETOPLASTIDS	0.264	0.673	0.13	16718576	50	10	1.04073	0.0159004	2	460.575	3.492	91.21	3	4	2	4	8.99974e-06	0.0279402	0	0.618338	290
MMV676603	FC(F)(F)c(c1)cc([N+]([O-])=O)c(c12)sc(nc2=O)N(CC3)CCC34O[C@@H](C)CO4	A	B08	TUBERCULOSIS	80			42609849	50	10	1.08385	0.0497054	2	431.386	3.9038	123.04	2	4	0	3	7.7708e-06	0.0622681	2	0.531805	98
MMV676604	Cc1ncc(n1C(C)C)-c2ccnc(n2)Nc3ccc(cc3)S(=O)(=O)C	B	B03	KINETOPLASTIDS	0.179	0.896	0.117	16747683	50	10	1.03153	0.00628363	2	371.457	2.9217	98.15	3	5	1	5	9.70974e-06	0.00810788	0	0.739403	333
MMV676605	Nc1nccn(c12)c([C@H](C3)C[C@@]3(C)O)nc2-c(cc4)cc(c45)nc(cc5)-c6ccccc6	B	B09	MALARIA	4.67	0.408	0.0065	11640390	50	10	1.58885	0.17082	2	421.494	3.9572	89.85	5	4	2	3	7.55058e-06	0.0684196	0	0.435837	597
MMV676877	OCCNc(cc1)ccc1C(=O)[C@@H]2[C@@H](C2)c3ccc(Cl)cc3	D	G05	MALARIA	12.8	0.274		122196551	50	10	3.54517	0.256256	2	315.794	3.5454	49.33	2	2	2	6	8.88348e-06	0.0311877	1	0.798551	185
MMV676881	CCn(cn1)c(c12)nc(C#N)nc2Nc3cc(F)cc(F)c3	D	H05	MALARIA	22.5	0.295	0.0233	44143088	50	10	1.21246	0.141541	2	300.266	2.6643	79.42	3	4	1	3	9.83742e-06	0.00454131	0	0.804203	139
MMV687138	c1sccc1-c(c2)ccc(c2C(=O)N)OCCOc3ccccc3	C	F05	TUBERCULOSIS	30.7		0	70693495	50	10	1.14128	0.040686	2	339.408	3.2324	89.79	3	3	1	7	9.42388e-06	0.0160927	1	0.662563	382
MMV687145	CCCCS(=O)(=O)Nc(cc1)cc(c12)n(C)nc2	C	A07	TUBERCULOSIS	80	0.857	0	70689295	50	10	1.3635	0.586689	3	267.347	1.586	72.37	2	3	1	5	9.98622e-06	0.000384947	0	0.902087	172
MMV687146	Cc1cc(C)cc(c12)[nH]c(c2)C(=O)NC3CCCCCCC3	C	E05	TUBERCULOSIS	80	0.0849	0.0019	71662594	50	10	1.78209	0.145293	2	298.423	4.9874	44.89	2	1	2	2	2.23333e-06	0.216946	0	0.834031	370
MMV687170	COc(cc1)ccc1Cn(cn2)c(c23)nc(Cl)nc3-c4ccco4	C	E07	TUBERCULOSIS	22.1		0.0187	5270751	50	10	1.59052	0.192159	2	340.764	3.3693	65.97	4	5	0	4	9.22689e-06	0.0215951	1	0.528595	443
MMV687172	c1cccc(c12)CN(CC2)C(=O)C3CCN(CC3)c(ncn4)cc4-n5cccc5	C	H04	TUBERCULOSIS	80	0.492	0	122196543	50	10	1.44786	0.00774702	2	387.478	3.353	54.26	3	3	0	3	9.25325e-06	0.020859	0	0.693131	360
MMV687180	COc(cc1)ccc1CNC(=O)c2cnn(c23)[C@@H](C(F)(F)F)C[C@H](N3)c(cc4)ccc4CC	C	G07	TUBERCULOSIS	14.1		0.0022	136252896	50	10	4.54874	0.497034	2	458.476	4.6067	68.18	3	3	2	7	4.086e-06	0.165196	0	0.542914	0
MMV687188	c1cccc(OC)c1NC(=O)COc2cc(C)nc(c23)ccc(c3)OC	C	D07	TUBERCULOSIS	12.1	0.4	0	70685044	50	10	1.10841	0.0380942	2	352.384	2.8861	69.68	3	5	1	6	9.73197e-06	0.00748688	0	0.734248	597
MMV687189	c1ccccc1CNC(=O)COc2cc(C)nc(c23)ccc(c3)OC	C	F07	TUBERCULOSIS	27	0.721		70682976	50	10	1.0643	0.019938	2	336.384	2.9094	60.45	3	4	1	6	9.71761e-06	0.00788787	0	0.750552	597
MMV687239	c1cc(F)ccc1NC(=O)C(C)(C)n(c2)ncc2-c3c(F)cccc3	C	A04	TUBERCULOSIS	20.7		0.0123	122196544	50	10	1.42122	0.150567	2	341.355	3.371	46.92	3	2	1	4	9.2241e-06	0.0216732	0	0.772906	292
MMV687243	c1c(Br)ccc(c1C(=O)N)OCCOc2ccccc2	C	C04	TUBERCULOSIS	80			122196545	50	10	1.21411	0.016636	2	336.181	3.165	61.55	2	3	1	6	9.50258e-06	0.0138945	1	0.825157	117
MMV687246	CN1CCN(CC1)S(=O)(=O)c(cc2)ccc2-c(cc3)cc(c34)nccc4Nc(cc5)cc(c56)[nH]nn6	D	C05	MALARIA	80	0.137	0.0048	122196552	50	10	1.28473	0.123052	2	499.587	3.7188	115.49	5	5	2	5	8.42203e-06	0.0440775	0	0.378203	597
MMV687248	Nc(n1)[nH]c(c12)cc(cc2)-c3cc(cnc3)Oc4ccc(F)cc4	C	D05	TUBERCULOSIS	7.56	0.0747	0.0157	70687214	50	10	1.84698	0.147962	2	320.32	2.9406	76.82	4	3	2	3	9.69722e-06	0.0084576	0	0.594604	439
MMV687251	O=c1n(C)c(=O)n(C)c(c12)nsc2S(=O)(=O)C	C	C06	TUBERCULOSIS	0.598			89585418	50	10	1.1895	0.173634	2	275.305	1.2228	127.65	2	5	0	1	9.99402e-06	0.000166932	0	0.672193
MMV687254	CCCCc(cn1)ccc1C(=O)Nc2nccc(c23)cccc3	C	C07	TUBERCULOSIS	15.2		0	70685039	50	10	1.32739	0.205899	2	305.374	4.047	54.88	3	3	1	5	7.14838e-06	0.0796541	0	0.767356	378
MMV687273	CC(C)=CCC/C(C)=C\CNCCN[C@@H]([C@@H]12)[C@H]3C[C@@H](C2)C[C@@H](C1)C3	C	G06	TUBERCULOSIS	17.7	0.01	0.0005	22315759	50	10	1.66327	0.211981	2	330.55	4.9364	24.06	0	0	0	9	2.44361e-06	0.211072	2	0.473528	228
MMV687696	c1cc(Cl)cn(c12)c(c(n2)CC)C(=O)NCc3ccc(cc3)N(CC4)CCC4c5ccc(cc5)OC(F)(F)F	C	E06	TUBERCULOSIS	1.69		0.0001	68234908	50	10	1.08606	0.0178517	2	557.006	8.0851	59.39	4	3	1	8	2.29571e-09	0.279265	0	0.27307	377
MMV687699	c1cccn(c12)c(c(n2)C(F)(F)F)C(=O)NCc3cc(Cl)cc(Cl)c3	C	E04	TUBERCULOSIS	11.4	0.295	0.014	70695599	50	10	1.20684	0.193401	2	388.171	4.6875	46.92	3	2	1	4	3.64519e-06	0.177509	0	0.713674	377
MMV687700	c1cccc(O)c1C(=O)NS(=O)(=O)OC[C@@H]2[C@@H](O)[C@@H](O)[C@@H](O2)n(cn3)c(c34)ncnc4N	E	D10	TUBERCULOSIS	80	0.906	0.283	636430	50	10	1.01948	0.0137946	2	466.425	-1.468	220.39	3	9	5	6	9.99999e-06	3.40408e-07	0	0.278533	184
MMV687703	COc(n1)cccc1-c(n2)n(C[C@H]3CCCN3)c(c24)cccc4N5CCCC5	C	D04	TUBERCULOSIS	5.15		0.0193	129011761	50	10	1.21468	0.0843971	2	377.483	3.9503	55.21	3	3	0	5	7.57984e-06	0.0676021	0	0.737959	439
MMV687706	C1CNCCN1c([nH]n2)cc2-c3ccc(cc3)Oc4ccccc4	D	A10	KINETOPLASTIDS	6.43	0.0554	0.027	23656967	50	10	1.44004	0.0317566	2	320.388	3.4359	53.18	3	2	1	4	9.11017e-06	0.0248557	0	0.774474	334
MMV687729	OC[C@H](O1)CN(C1=O)c(cc2F)cc(F)c2C3=CCN(CC3)Cc4ccccc4	E	E08	TUBERCULOSIS	6.67			11304129	50	10	1.13143	0.0541377	2	400.418	4.2982	53.01	2	3	1	5	5.84334e-06	0.116108	0	0.833852	200
MMV687730	CCCCOC(=O)Nc(c1)c(N2CCCC2)cc(c13)[nH]c(n3)C4CCCCC4	C	C05	TUBERCULOSIS	8.32			50994378	50	10	1.32523	0.170651	2	384.515	5.5871	70.25	2	3	2	7	6.74076e-07	0.260501	1	0.6398	439
MMV687747	c1ccccc1CNC(=O)COc2cc(C)nc(c23)ccc(Br)c3	C	A11	TUBERCULOSIS	3.79	0.42	0.0085	70691354	50	10	1.44511	0.377231	2	385.255	3.6742	51.22	3	3	1	5	8.55376e-06	0.0403977	0	0.722476	597
MMV687749	c1ccccc1C[C@@H]2CN(CCN2)c(n3)nccc3Oc(cc4)ccc4-n5ccnc5	C	B05	TUBERCULOSIS	8.66	0.185	0	122196546	50	10	1.25878	0.116726	2	412.487	3.6787	68.1	4	4	0	6	8.5409e-06	0.0407571	0	0.523038	333
MMV687762	C1COCCC1c([nH]n2)cc2-c3ccc(cc3)Oc4ccccc4	A	D02	KINETOPLASTIDS	10.8	0.15	0.003	23656797	50	10	3.47642	0.647771	2	320.385	3.95	47.14	3	3	1	4	7.58111e-06	0.0675667	0	0.753458	334
MMV687765	c1ccccc1C[C@H]2CN(CCN2)c(nc3)nc(c3C)Oc(cc4)ccc4-n5ccnc5	E	C08	TUBERCULOSIS	4.72	0.0232	0.0157	70695572	50	10	1.7152	0.0273136	2	426.514	4.1649	68.1	4	4	0	6	6.56453e-06	0.0959629	0	0.506083	333
MMV687775	OB1OC(C)(C)c(c12)cc(cc2)C(=NO3)C[C@@]3(C(F)(F)F)c4cc(Cl)c(F)c(Cl)c4	B	E05	LYMPHATIC FILARIASIS	15.4		0.0026	71572006	50	10	4.11214	0.0334768	2	462.03	6.3189	51.05	2	4	1	3	1.32262e-07	0.275635	3	0.401483	98
MMV687776	OB1OC(C)(C)c(c12)cc(cc2)CNC(=O)c3c(C)cc(cc3)C(=NO4)C[C@@]4(C(F)(F)F)c5cc(Cl)c(F)c(Cl)c5	B	B05	LYMPHATIC FILARIASIS	10.9		0.0027	129011775	50	10	4.2094	0.471647	2	609.204	7.5967	80.15	3	5	2	6	7.06497e-09	0.279132	3	0.214541	99
MMV687794	C1OC(C)(C)Cc2c1c(nc(c23)snc3Br)N4CCOCC4	E	B02	MALARIA	80			658865	50	10	1.26288	0.00910983	2	384.291	3.1441	75.72	2	4	0	1	9.52484e-06	0.0132727	0	0.756207	214
MMV687796	NCC[C@H](O)C(=O)N[C@@H]1C[C@H](N)[C@@H](O[C@@H](O2)[C@H](O)[C@@H](O)[C@H](O)[C@H]2CN)[C@H](O)[C@@H]1O[C@@H](O3)[C@H](O)[C@@H](N)[C@H](O)[C@H]3CO	E	H03	REFERENCE COMPOUND	80			44420889	50	10	1.01891	0.000245077	2	585.602	-8.4251	331.94	0	13	9	10	1e-05	3.75751e-14	0	0.113064	225
MMV687798	O=C(O)c(c1=O)cn2[C@@H](C)COc(c2c13)c(c(F)c3)N(CC4)CCN4C	E	A05	REFERENCE COMPOUND	80	0.795		149096	50	10	1.04347	0.0165173	2	361.368	2.226	75.01	2	2	0	2	9.94012e-06	0.0016726	0	0.87474	263
MMV687800	c1cc(Cl)ccc1Nc(c2)/c(=N/C(C)C)cc(c23)n(c4c(n3)cccc4)-c5ccc(Cl)cc5	B	B06	REFERENCE COMPOUND	6.59	0.001	0.0001	2794	50	10	5.63255	0.295701	2	473.396	8.6025	42.21	5	1	1	4	6.97568e-10	0.27931	1	0.27493	79
MMV687801	CC[C@H](CO)NCCN[C@H](CC)CO	B	G04	REFERENCE COMPOUND	80	0.939		470071	50	10	1.01665	0.00895882	2	204.31	0.1106	64.52	0	2	2	9	9.99954e-06	1.28997e-05	1	0.389671
MMV687803	CC(=O)NC[C@@H](O1)CN(C1=O)c(cc2)cc(F)c2N3CCOCC3	B	H04	REFERENCE COMPOUND	80	0.7	0.63	73180	50	10	1.07608	0.00880698	2	337.346	1.5146	71.11	1	4	1	4	9.98831e-06	0.000326657	0	0.891597	228
MMV687807	c1c(Cl)ccc(O)c1C(=O)Nc(c2)ccc(C(F)(F)F)c2C(F)(F)F	C	F08	TUBERCULOSIS	0.658		0.0022	71508634	50	10	2.89831	0.190117	2	383.673	4.8963	49.33	2	2	2	4	2.6181e-06	0.206198	1	0.688091	304
MMV687812	FC(F)(F)c1c(F)cc(cc1)-c(n2)cnc(c2C(=O)N)Nc3cnc(nc3)OCCCN4CCN(C)CC4	D	F11	TUBERCULOSIS	2.41		0.0547	71596999	50	10	3.1132	0.350566	2	534.509	2.999	122.39	3	6	2	10	9.65514e-06	0.00963293	2	0.315168	333
MMV687813	n1occc1OC[C@H](O2)CN(C2=O)c(cc3F)cc(F)c3C4=CCN(CC4)Cc5ccccc5	E	E10	TUBERCULOSIS	3.82		0.013	11476870	50	10	1.3112	0.0190016	2	467.465	5.2834	68.04	3	5	0	7	1.26981e-06	0.24386	0	0.504185	238
MMV688122	Cc1cccc(n1)-c(n2)nc(c(c23)scc3)Nc4ccncn4	C	A05	TUBERCULOSIS	6.86		0.0583	10064615	50	10	1.80677	0.126131	2	320.372	3.1496	104.72	4	5	1	3	9.51907e-06	0.0134337	0	0.621377	333
MMV688124	CC(C)CCN1CCN(CC1)Cc2cc(c(C)cc2)NS(=O)(=O)c(cc3)ccc3CC	C	D09	TUBERCULOSIS	5.31	0.188	0.016	70685082	50	10	1.2925	0.148483	2	443.645	5.3577	61.03	2	2	1	9	1.09194e-06	0.248828	0	0.619	263
MMV688125	CCCc1ccc(cc1)S(=O)(=O)Nc(cc2)ccc2CN(CC3)CCN3CC4CC4	C	D06	TUBERCULOSIS	7.03	0.15	0.0457	70693491	50	10	1.42299	0.223013	2	427.603	4.5674	61.03	2	2	1	9	4.30634e-06	0.159041	0	0.657983	263
MMV688178	c1c[nH]c(c12)ccc(c2)-c3cncc(n3)-c4ccc(cc4)Oc5ccccc5	D	A08	SCHISTOSOMIASIS	25.7	0.496		122196571	50	10	1.68614	0.445028	2	363.411	4.7605	50.8	5	3	1	4	3.26536e-06	0.188118	0	0.420594	370
MMV688179	[H]/N=C(N)\Nc(cc1)cc(Cl)c1-c2ccc(o2)-c3c(Cl)cc(cc3)N/C(=N/[H])N	C	F03	KINETOPLASTIDS	6.75			487976	50	10	1.52619	0.0294129	2	403.265	3.7218	136.94	3	3	2	6	8.41282e-06	0.0443345	2	0.280847	824
MMV688180	Cn(n1)c(C)c(c1C)NS(=O)(=O)c(c(Cl)c2)c(Cl)cc2-c3cc(ncc3)N4CCNCC4	D	B09	KINETOPLASTIDS	0.0454	0.487	0.053	44199337	50	10	1.37503	9.62634e-05	2	495.425	2.8842	100.53	3	4	1	5	9.73311e-06	0.00745507	0	0.562103	328
MMV688262	FC(F)(F)Oc1ccc(cc1)OC2CCN(CC2)c3ccc(cc3)OC[C@](O4)(C)Cn(c45)cc(n5)[N+]([O-])=O	C	F06	TUBERCULOSIS	2.26		0.0004	6477186	50	10	1.09808	0.0898248	2	534.484	6.2732	101.12	3	5	0	9	1.46723e-07	0.275231	2	0.29512	292
MMV688270	CC(C)Oc(ccc1)cc1-c(nc2)cn(c23)c(cn3)-c4ccc(cc4)OC	E	A10	SCHISTOSOMIASIS	24.3	0.101	0.0026	122196573	50	10	2.00567	0.356414	2	359.421	4.2045	49.17	4	4	0	5	6.35606e-06	0.101786	0	0.510543	193
MMV688271	[H]/N=C(N)\Nc(cc1)c(Cl)cc1-c(o2)ccc2-c3cc(Cl)c(cc3)N=C(N)N	D	E10	KINETOPLASTIDS	13.5			44305537	50	10	1.59192	0.132287	2	403.265	3.7218	139.44	3	3	1	5	8.41282e-06	0.0443345	2	0.329193	824
MMV688273	c1ccc(F)cc1COc2c(Cl)cc(cc2)Nc3ncnc(c34)ccc(c4)N	E	H07	KINETOPLASTIDS	9.72	0.0213	0.0017	53630477	50	10	2.57953	0.551807	2	394.829	5.1705	73.06	4	3	2	5	1.58697e-06	0.235001	1	0.44758	505
MMV688274	C1COCCN1CC(=O)Nc(c2)ccc(c23)ncnc3Nc(cc4)cc(Cl)c4OCc5cc(F)ccc5	D	D06	KINETOPLASTIDS	10.9	0.0229	0.0011	122196556	50	10	6.70517	0.487716	2	521.971	4.7313	88.61	4	5	2	8	3.41491e-06	0.183941	0	0.336539	505
MMV688279	C1CCCCN1CCN([C@@]2(O)c(cc3)ccc3C)C(C)=Nc(c24)ccc(Cl)c4	D	E09	KINETOPLASTIDS	10	0.0319	0.016	129011770	50	10	1.66045	0.11592	2	397.941	5.1236	39.07	2	2	1	4	1.73652e-06	0.230823	0	0.812673	223
MMV688283	CN1CCN(CC1)S(=O)(=O)c(cc2)ccc2-c(cc3)cc(c34)nccc4Nc(nc5)ncc5Cl	C	C03	KINETOPLASTIDS	8	0.098	0.002	122196557	50	10	2.75944	0.194026	2	494.996	3.5658	99.7	4	5	1	5	8.83603e-06	0.032513	0	0.447609	597
MMV688313	CC(C)c1cc(ccc1)-c(cc2)cn(c23)c(nn3)-c4cc(OC)c(cc4)OC	C	H03	SCHISTOSOMIASIS	7.5	0.126	0.0036	122196572	50	10	2.38504	0.0909984	2	373.448	5.0317	49.17	4	4	0	5	2.06139e-06	0.221749	0	0.482124	58
MMV688327	CC(=O)NC[C@H](O1)CN(C1=O)c(cc2)cc(F)c2-c(cc3)ccc3CNCc4cn[nH]n4	C	A08	TUBERCULOSIS	8		0.13	11224409	50	10	1.37153	0.34452	2	438.455	2.3137	112.24	3	5	2	8	9.92682e-06	0.00204414	0	0.497844	353
MMV688330	CC(=O)N1CCN(CC1)c2ccc(cc2)Oc3c(O)cc(Cl)cc3	E	H02	TOXOPLASMOSIS	80	0.56	0.0553	71579718	50	10	1.50956	0.184438	2	346.808	3.1663	53.01	2	3	1	3	9.50116e-06	0.013934	0	0.923693	311
MMV688345	c1ccccc1CN(CC2)Cc(c2c34)sc3nc(N)nc4N	E	D07	TOXOPLASMOSIS	11.7		0.217	456227	50	10	1.04001	0.0362996	2	311.405	2.6617	109.3	3	1	2	2	9.83838e-06	0.00451464	0	0.759385	72
MMV688350	COC(=O)c1c(cc(F)cc1)NS(=O)(=O)c(ccc2)cc2-c3cnn(c3)Cc4ccccc4	A	H02	DENGUE	74.7			122196576	50	10	1.24925	0.10834	2	465.497	3.6598	98.67	4	5	1	8	8.5943e-06	0.0392654	1	0.410606	292
MMV688352	c1ccccc1O[C@H](C2=O)[C@@H](c3ccc(Cl)cc3)N2CCn(cn4)c(c45)ncnc5NCc6ccccc6	E	B11	DENGUE				60156127	50	10	2.02357	0.0584814	2	525.001	4.8946	85.17	5	5	1	9	2.62567e-06	0.205987	1	0.269258	83
MMV688360	n1ccccc1COc(c(cc2)OC)cc2C(C3(C)C)=NN(C3=O)C4CCCCCC4	A	H03	KINETOPLASTIDS	41.2	0.265	0.0052	71453524	50	10	1.80418	0.123886	2	421.532	5.0296	64.02	2	5	0	6	2.06932e-06	0.221527	1	0.618291	328
MMV688361	N1CCN=C1c(cc2)ccc2-c3cc(on3)-c4cc(ccc4)C5=NCCN5	C	C09	KINETOPLASTIDS	4.51			11990715	50	10	1.16754	0.148966	2	357.409	2.959	74.81	3	4	0	4	9.68453e-06	0.00881208	0	0.752842	238
MMV688362	N1CCN=C1c(c2)cc(OC)c(c23)oc(c3)-c4ccc(cc4)C5=NCCN5	D	A09	KINETOPLASTIDS	14.3		0.387	11428372	50	10	1.09577	0.024576	2	360.409	2.8	71.15	3	4	0	4	9.77911e-06	0.0061702	0	0.750542	387
MMV688364	CC(C)(C)OC(=O)N(CC1)CCC1Cn(c(c23)ncnc3N)nc2-c(c4)cnc(c45)cccc5	D	E07	TOXOPLASMOSIS	1.3		0.0163	122196575	50	10	1.56585	0.189841	2	459.543	3.648	112.05	4	6	1	5	8.6268e-06	0.0383575	0	0.486729	597
MMV688371	c1cc(Cl)cc(Cl)c1C(=O)N(CCN)c2ccc(cc2)OCc3ccc(Cl)cc3	C	B11	KINETOPLASTIDS		0.0027	0.0012	122196558	50	10	5.93074	0.705223	2	449.757	5.5519	55.56	3	2	0	7	7.26849e-07	0.259027	0	0.493432	505
MMV688372	C1CCCN1C(=O)Nc(c2)ccc(F)c2-c(n3)[nH]c(c34)ncc(c4)-c5ccccc5	D	G08	KINETOPLASTIDS	0.0528		0.0063	72710598	50	10	1.71818	0.215747	2	401.436	4.3951	73.91	4	3	2	3	5.29334e-06	0.131471	0	0.503973	219
MMV688407	N1CCN=C1c(cc2)cc(OC)c2-c3cn(nn3)-c(ccc4)cc4C5=NCCN5	D	D08	KINETOPLASTIDS	22.9	0.109	0.21	44627754	50	10	1.00701	0.00381711	2	387.438	2.3007	88.72	3	5	0	5	9.92896e-06	0.00198428	0	0.694896	150
MMV688410	CN(C)CC(=O)NCCN(C(C)=Nc(c12)ccc(Cl)c1)[C@H]2c3ccccc3	C	D02	KINETOPLASTIDS	16.4	0.433	0.4	129011771	50	10	1.0652	0.0123639	2	384.902	3.1699	47.94	2	2	1	6	9.49722e-06	0.0140442	0	0.829072	34
MMV688411	C1CNCCC1Cn(c(c23)ncnc3N)nc2-c(c4)cnc(c45)cccc5	E	C07	TOXOPLASMOSIS	80			68263732	50	10	1.07105	0.0297067	2	359.428	1.7535	94.54	4	4	1	3	9.97975e-06	0.000565743	0	0.583856	597
MMV688415	C1CN(CC2)C[C@](C12)(O)C#Cc3c(Cc4ccccc4)nc(cc3)N(C5)C[C@@H](O)[C@@H]5OC	E	G11	KINETOPLASTIDS	38.4	0.64	0.303	9845745	50	10	1.05554	0.0210696	2	433.543	2.9491	69.06	2	4	2	5	9.69142e-06	0.0086196	1	0.715448	328
MMV688416	CC(C)(C)OC(=O)N1CCN(CC1)c(n2)nccc2-c(s3)ccc3-c4ccc(Cl)cc4	A	A04	DENGUE	80		0	122196577	50	10	1.28155	0.130574	2	456.988	6.3345	86.8	3	4	0	5	1.27655e-07	0.275764	0	0.514296	382
MMV688417	Nc1ncnc(c12)n(C(C)C)nc2-c(c3)[nH]c(c34)cccc4Cl	C	G05	TOXOPLASMOSIS	0.45	0.21	0	135998453	50	10	3.74053	0.747074	2	326.784	3.0111	85.41	4	3	2	2	9.64574e-06	0.00989545	0	0.586516	370
MMV688466	Cn1ccnc1CNCCS(=O)(=O)c(ccc2)cc2Nc(nc3)ccc3-c4cc(F)ccc4	C	B04	TUBERCULOSIS	5.3		0	70682986	50	10	2.38406	0.340169	2	465.543	3.3116	97.29	4	4	1	9	9.3165e-06	0.0190921	1	0.364312	328
MMV688467	CCCCN(CCCC)c(c1C#N)c(C#N)cc(c1)S(=O)(=O)Nc2ccccc2	D	C08	KINETOPLASTIDS	11.9	0.036	0.001	23627030	50	10	1.1014	0.0585071	2	410.532	4.8951	105.37	2	4	1	10	2.62344e-06	0.206049	0	0.61539	257
MMV688469	Nc1ncnc(c12)[nH]nc2Cc3cccc(c34)cccc4	D	H07	TOXOPLASMOSIS	80		0.147	24864307	50	10	1.14532	0.0828263	2	275.308	2.1515	80.48	4	3	2	2	9.94951e-06	0.00141027	0	0.589086	428
MMV688470	CS(=O)(=O)N(CC1)CCC1CCn(c(c23)ncnc3N)nc2Cc4cccc(c45)cccc5	A	G02	TOXOPLASMOSIS	10.9	0.524	0.064	53345476	50	10	1.94868	0.144346	2	464.583	2.4853	115.38	4	5	1	6	9.89174e-06	0.00302394	0	0.469522	428
MMV688471	c1ccccc1[C@H](C)C(=O)Nc(c2)ccc(c23)oc(n3)-c4ccncc4	A	F03	TOXOPLASMOSIS	80	0.6	0.038	71662588	50	10	1.08719	0.0663376	2	343.379	3.3669	68.02	4	4	1	4	9.23083e-06	0.0214853	0	0.586358	442
MMV688472	c1ccc(Cl)cc1O[C@H](C)C(=O)Nc(c2)ccc(c23)oc(n3)-c4ccncc4	A	A03	TOXOPLASMOSIS	10.9			129011776	50	10	1.7236	0.222387	2	393.823	3.8535	77.25	4	5	1	5	7.96498e-06	0.056844	0	0.518758	442
MMV688474	N1CCN=C1c2cc(OC)c(cc2)-n(nn3)cc3-c4cc(ccc4)C5=NCCN5	D	F10	KINETOPLASTIDS	80	0.434	0.3	44627435	50	10	1.15191	0.0464804	2	387.438	2.3007	88.72	3	5	0	5	9.92896e-06	0.00198428	0	0.694896	150
MMV688508	CC(=O)NC[C@H](O1)CN(C1=O)c(cc2)cc(F)c2-c(cc3)ccc3CO	C	C02	TUBERCULOSIS	5.87	0.707	0.19	60045898	50	10	1.2201	0.133934	2	358.364	2.5786	78.87	2	4	2	5	9.86615e-06	0.00373893	0	0.860535	353
MMV688509	c1ccccc1COC(=O)N(CC2)CCC2c(c3)[nH]c(-c4ccc(F)cc4)c3-c5ccncc5	C	C08	TOXOPLASMOSIS	2.19	0.0075	0.0007	18626421	50	10	2.36008	0.130192	2	455.523	5.7109	58.22	4	3	1	6	5.15503e-07	0.26493	0	0.378856	360
MMV688514	[H]/N=C(N)\c1ccc(cc1)-c2cc(on2)-c3ccccc3	A	E02	KINETOPLASTIDS	2.64	0.0903	0.019	16658982	50	10	1.07862	0.00244834	2	263.294	3.021	75.9	3	3	1	3	9.63787e-06	0.0101154	2	0.562014	238
MMV688543	C1CCCCCC1N(C(=O)C(C)(C)C)CCCCCCN2C[C@H](O)[C@@H](O)[C@H](O)[C@H]2CO	E	F11	DENGUE	80	0.506	0.14	71580556	50	10	1.15345	0.0950555	2	442.632	2.9098	104.47	0	5	4	10	9.71736e-06	0.00789493	2	0.321174	223
MMV688547	N1CCN=C1c(c2)ccc(OC)c2-c3cn(nn3)-c(ccc4)cc4C5=NCCN5	C	B03	KINETOPLASTIDS	80	0.334	0.603	44627206	50	10	1.20023	0.184473	2	387.438	2.3007	88.72	3	5	0	5	9.92896e-06	0.00198428	0	0.694896	150
MMV688548	Nc1ncnc(c12)n(C(C)(C)C)nc2-c3ccccc3	A	C03	TOXOPLASMOSIS	16.4	0.6	0.0323	10492061	50	10	1.02722	0.0109861	2	267.329	2.3455	69.62	3	3	1	2	9.9213e-06	0.00219821	0	0.73569	303
MMV688550	COC(=O)[C@@H](C(C)C)n(c1=O)c(=O)n(C)c(c12)nc3n2cc(C)n3-c(c4CC)cccc4	E	H10	KINETOPLASTIDS	44.3	0.714	0.0317	129011772	50	10	1.20142	0.0127183	2	437.492	4.9435	93.05	4	5	0	6	2.41355e-06	0.211912	1	0.447155
MMV688552	FC(F)(F)c1cc(ccc1)NC(=O)n(n2)c(C)c(c2C)Sc3ncccn3	E	F03	SCHISTOSOMIASIS	30.7			122196574	50	10	1.99801	0.620235	3	393.386	4.2065	98	3	4	1	4	6.34539e-06	0.102084	1	0.661649	333
MMV688553	c1occc1CNC(=O)N2CCN(CC2)Cc(c3)ccc(c34)OCO4	A	A08	TUBERCULOSIS	80		0.357	51085031	50	10	1.1105	0.0273534	2	343.377	1.9262	67.18	2	4	1	4	9.96989e-06	0.000841182	0	0.920103	443
MMV688554	CNc1snc(C)c1C(=O)NCCOc2ccc(cc2)OC	A	D07	TUBERCULOSIS	53.2	0.715	0.227	40084202	50	10	1.06479	0.0414017	2	321.395	2.117	100.72	2	4	2	7	9.95335e-06	0.00130307	1	0.765757	161
MMV688555	o1cccc1CNC(=O)N2CCN(CC2)Cc3ccc(s3)Cl	A	G08	TUBERCULOSIS	45.1	0.707	0.064	45859503	50	10	1.0274	0.0120113	2	339.84	2.762	76.96	2	2	1	4	9.79724e-06	0.00566374	0	0.931097	443
MMV688557	s1cccc1[C@H](CN)S(=O)(=O)c2ccccc2	E	G03	TUBERCULOSIS	16.4			9125153	50	10	1.36189	0.00630353	2	267.367	1.7584	96.78	2	2	0	4	9.97952e-06	0.00057215	0	0.923681	382
MMV688703	C1CN(C)CCC1c(c2)[nH]c(-c3ccc(F)cc3)c2-c4ccncc4	C	G11	TOXOPLASMOSIS	2.65	0.428	0	500899	50	10	1.03452	0.0100179	2	335.418	3.7001	31.92	3	1	1	3	8.47841e-06	0.0425025	0	0.752709	360
MMV688704	CC(C)(C)C(=O)Nc(nc1Cl)nc(c12)cc(C)n2Cc3ccc(Cl)cc3	A	G03	TOXOPLASMOSIS	7.01			24754904	50	10	1.76791	0.100725	2	391.294	5.3462	59.81	3	3	1	4	1.11797e-06	0.248101	1	0.633765	21
MMV688754	COC(=O)/C(=N\OC)c1c(cccc1)CO/N=C(\C)c2cc(C(F)(F)F)ccc2	E	G06	KINETOPLASTIDS	19.4			5493321	50	10	1.365	0.00409438	2	408.371	4.0497	69.48	2	6	0	9	7.13569e-06	0.0800085	3	0.391778	42
MMV688755	FC(F)(F)Oc(cc1)ccc1CO[C@H](CO2)Cn(c23)cc(n3)[N+]([O-])=O	E	F06	TUBERCULOSIS	80	0.659	0.12	456199	50	10	1.37753	0.0799086	2	359.257	4.1221	88.65	2	4	0	6	6.78323e-06	0.0898538	2	0.602377
MMV688756	CC(=O)NC[C@H](O1)CN(C1=O)c(cc2)cc(F)c2N3CCSCC3	A	E06	TUBERCULOSIS	80	0.694	0.47	465951	50	10	1.09056	0.0242261	2	353.412	2.2593	87.18	1	4	1	4	9.93538e-06	0.00180503	0	0.894984	79
MMV688761	CS(=O)(=O)c(cc1)c([N+]([O-])=O)cc1C(=O)N(C[C@H]2CCCO2)c(n3)sc(c34)cccc4	B	A11	SCHISTOSOMIASIS	6.94			40207755	50	10	2.09063	0.212938	2	461.511	3.1801	156.33	3	5	0	6	9.48588e-06	0.0143608	2	0.407284	636
MMV688762	n1ccccc1[C@H](N2CCCC2)c3c(-c4ccccc4)[nH]c(c35)cccc5	B	D11	SCHISTOSOMIASIS	1	0.706		1278612	50	10	1.06226	0.0559429	2	353.459	4.8726	31.92	4	1	1	4	2.72492e-06	0.203214	0	0.53146	370
MMV688763	CNc1nnc(s1)Sc(c2Cl)cnn(c2=O)-c3ccccc3	B	C11	SCHISTOSOMIASIS	1.55			16605695	50	10	1.03702	0.0177032	2	351.834	3.2984	126.24	3	4	1	4	9.33561e-06	0.0185585	0	0.778742	274
MMV688766	c1cc(Cl)ccc1-c2c(C(F)(F)F)noc2-c3c(O)cc(cc3)OC	E	D02	SCHISTOSOMIASIS	9.64	0.0069	0.0015	135577724	50	10	1.37662	0.15994	2	369.722	5.3185	55.49	3	4	1	4	1.18289e-06	0.246288	0	0.671686	238
MMV688768	C1CN(C)CCN1[C@H](c2cccs2)c3c(C)[nH]c(c34)cccc4	B	G10	SCHISTOSOMIASIS	8.46			2056618	50	10	1.44161	0.00124562	2	325.471	3.1526	50.51	3	0	1	3	9.5159e-06	0.0135223	0	0.789452	382
MMV688771	c1cccc(C)c1C(=O)N(C2(C)C)N=C(S2)Nc3ccccc3	E	A04	SCHISTOSOMIASIS	8	0.447	0.0044	135485159	50	10	2.12437	0.0995654	2	325.428	3.8559	70	2	3	0	3	7.95601e-06	0.0570946	0	0.894957	111
MMV688773	[O-][N+](=O)c1nccn1CC(=O)NCc2ccccc2	B	E03	REFERENCE COMPOUND	80	1	0.99	31593	50	10	1.00874	0.00682994	2	260.249	0.8202	90.06	2	2	1	5	9.99763e-06	6.60841e-05	2	0.643638	275
MMV688774	C[C@H](O)[C@H](CC)n(c1=O)ncn1-c2ccc(cc2)N3CCN(CC3)c4ccc(cc4)OC[C@H](CO5)C[C@]5(Cn6cncn6)c7c(F)cc(F)cc7	B	F03	REFERENCE COMPOUND	2.81	0.105	0.012	468595	50	10	7.68724	1.0543	2	700.777	5.0181	115.7	5	7	1	12	2.11311e-06	0.220304	0	0.199951	290
MMV688775	O1\C=C\[C@H](OC)[C@@H](C)[C@@H](OC(=O)C)[C@H](C)[C@H](O)[C@H](C)[C@@H](O)[C@@H](C)/C=C\C=C(\C)C(=O)\N=c(c2O)\c(=C\NN(CC3)CCN3C)c(O)c4c2c(O)c(C)c(O5)c4C(=O)[C@@]15C	E	A06	REFERENCE COMPOUND	36.1	0.581	0.0305	137184359	50	10	1.33719	0.0965425	2	822.94	2.6259	220.15	2	13	6	5	9.85097e-06	0.00416274	2	0.192808	263
MMV688776	c1cc(Cl)ccc1-c2c(C)nn(c23)c(=O)c4c([nH]3)CCCC4	A	B05	KINETOPLASTIDS	80	1	0.0082	867917	50	10	1.12678	0.0455981	2	313.781	3.6946	50.68	3	2	1	1	8.49468e-06	0.0420481	0	0.746889
MMV688793	c1ccnc(c1C)NC(=O)c2cc(ccc2)OCc3c(C)noc3C	A	D05	KINETOPLASTIDS	80	0.77	0.147	16351001	50	10	1.07426	0.044676	2	337.373	2.8962	77.25	3	5	1	5	9.72584e-06	0.0076582	0	0.765502	328
MMV688795	C1CCCCC1C(=O)NCCc2ccn(n2)-c3ccccc3	E	B10	KINETOPLASTIDS	80	0.514	0.0357	47092747	50	10	1.05005	0.042211	2	297.395	3.3029	46.92	2	2	1	5	9.32915e-06	0.0187388	0	0.921474	322
MMV688796	C1CCCCn(c12)c(nn2)CNC(=O)c3ccc(o3)-c4ccc(F)cc4	A	A06	KINETOPLASTIDS	80	0.647	0.16	45859661	50	10	1.07673	0.00662309	2	354.378	3.1334	72.95	3	4	1	4	9.53587e-06	0.0129646	0	0.779892	824
MMV688797	C[C@H]1CCCCN1C(=O)NCCc2coc(n2)-c3ccc(F)cc3	A	E05	KINETOPLASTIDS	80	0.623	0.0487	95333427	50	10	1.05747	0.0437425	2	331.385	3.4817	58.37	2	3	1	4	9.02089e-06	0.0273495	0	0.93095	292
MMV688798	c1cccc(S(=O)(=O)C)c1C(=O)N(c2ccccc2)Cc3ccccc3	A	H05	KINETOPLASTIDS	33.6	0.587	0.0565	8892628	50	10	1.0859	0.0820365	2	365.445	3.9301	62.83	3	3	0	5	7.66414e-06	0.0652474	0	0.688154	304
MMV688844	COc(n1)ccc(c12)nccc2NC(=O)C3CCN(CC3)CCc4ccc(Cl)cc4	C	H05	TUBERCULOSIS	80	0.0904		122196526	50	10	1.08798	0.0876051	2	424.923	4.1356	67.35	3	4	1	6	6.71503e-06	0.0917589	0	0.642357	223
MMV688845	c1ccccc1C[C@@H](NC(=O)c2cccs2)C(=O)Nc3c(cccc3)N4CCOCC4	C	D10	TUBERCULOSIS	27.6		0.024	122196547	50	10	1.20755	0.115413	2	435.539	3.2904	98.91	3	3	2	7	9.34694e-06	0.0182419	0	0.595364	382
MMV688846	FC(F)(F)c1c(Cl)ccc(c1)C2(O)CCN(CC2)Cc3c(C)cccc3	C	B06	TUBERCULOSIS	5.33		0.0065	70685046	50	10	1.13939	0.13788	2	383.835	4.8689	23.47	2	1	1	4	2.74185e-06	0.202742	0	0.791794	223
MMV688852	Nc1ncnc(c12)n(C(C)(C)C)nc2Cc3cc(Cl)c(F)cc3	C	A06	TOXOPLASMOSIS	26.1	0.187	0.0099	71605749	50	10	1.8394	0.12653	2	333.791	3.2502	69.62	3	3	1	3	9.40122e-06	0.0167257	0	0.778288	303
MMV688853	CC(C)(C)n(c1N)nc(c1C(=O)N)-c(c2)cnc(c23)cc(cc3)OCC	B	F06	CRYPTOSPORIDIOSIS	80	0.912	0.113	73254853	50	10	1.20808	0.0765589	2	353.418	2.1722	109.05	3	4	2	5	9.94706e-06	0.00147875	0	0.749306	597
MMV688854	CCOc(cc1)cc(c12)ccc(c2)-c3nn(c(c34)ncnc4N)CC5CCN(C)CC5	B	A06	CRYPTOSPORIDIOSIS	22.6	0.262	0.0973	56963908	50	10	1.15598	0.00482954	2	416.519	3.3439	82.09	4	4	1	5	9.2676e-06	0.0204582	0	0.530111	428
MMV688888	c1cnccc1-c(n2)nc(N(CC3)CCN3C)cc2-c4ccc(F)cc4	A	C04	TUBERCULOSIS	80	0.175	0.022	5179236	50	10	1.18175	0.136433	2	349.405	3.3344	45.15	3	3	0	3	9.28231e-06	0.0200473	0	0.727035	333
MMV688889	c1cc(Cl)ccc1CCNc(n(c23)ncn2)cc(n3)-c4ccccc4	A	B04	TUBERCULOSIS	3.63	0.218	0.0123	46094546	50	10	1.29624	0.151912	2	349.817	4.3357	55.63	4	3	1	5	5.63221e-06	0.122005	0	0.58906	105
MMV688891	FC(F)(F)c1cc(ccc1)NC(=O)c(c(=O)o2)cc(c23)cc(Br)cc3OC	C	G09	TUBERCULOSIS	80			1327900	50	10	1.04704	0.0222359	2	442.183	4.4705	68.54	3	4	1	4	4.85968e-06	0.143584	1	0.590282	374
MMV688921	OC[C@@H]1[C@H](O)[C@@H](O)[C@@H](O1)n(c(c2c34)ccc(Cl)c2)c3ncnc4-c(c5)oc(c56)cccc6	C	F11	DENGUE		0.0022	0.0004	122196578	50	10	3.51939	2.41429	3	451.859	3.2359	113.77	5	7	3	3	9.41949e-06	0.0162154	0	0.385487	387
MMV688934	Cn1nc(CC)c(Cl)c1C(=O)NCc2ccc(cc2)Oc(cc3)ccc3C	A	B06	KINETOPLASTIDS	0.00547	0.019	0.0009	10110536	50	10	2.88899	0.161129	2	383.871	4.8897	56.15	3	3	1	6	2.64757e-06	0.205375	0	0.672687	311
MMV688936	Clc1cccc(c12)sc(n2)N(C(=O)c3ccco3)CCCn4ccnc4	A	F06	TUBERCULOSIS	18.9			18589797	50	10	1.23995	0.166996	2	386.855	2.8548	92.4	4	4	0	6	9.75014e-06	0.00697928	0	0.48987	636
MMV688938	c1cc(F)ccc1CCNCc2csc(n2)-c3ccc(cc3)OCC	E	B04	TUBERCULOSIS	5	0.0087	0.004	9515026	50	10	1.43868	0.121939	2	356.457	4.2237	62.39	3	2	0	8	6.25307e-06	0.104663	1	0.595167	462
MMV688939	c1ccccc1Cn(n2)ccc2-c(c(n3)C)n(c34)cc(C)cc4	E	H04	TUBERCULOSIS	6.83	0.418	0.027	70687246	50	10	1.28206	0.253452	2	302.373	3.6748	35.64	4	2	0	3	8.55205e-06	0.0404455	0	0.575755	377
MMV688941	O1COc(c12)cc(cc2OC)CN(CC3)CCC34c5c(C=C4)cccc5	D	B11	TUBERCULOSIS	4.22	0.157	0.0163	30979250	50	10	2.43117	0.0127953	2	349.423	3.7327	30.93	2	3	0	3	8.37902e-06	0.0452786	0	0.838504	302
MMV688942	n1cncn1[C@H]([C@H](O)C(C)(C)C)Oc(cc2)ccc2-c3ccccc3	A	D06	KINETOPLASTIDS	21			176709	50	10	2.39257	0.401769	2	337.416	3.4166	60.17	3	4	1	6	9.14554e-06	0.0238676	0	0.766177	353
MMV688943	n1cncn1C[C@]2(O[C@H](C)CO2)c3c(Cl)cc(cc3)Oc4ccc(Cl)cc4	A	C06	KINETOPLASTIDS	3.16	0.221	0.0088	18718192	50	10	2.49322	0.069359	2	406.263	3.6965	58.4	3	5	0	5	8.48907e-06	0.0422046	0	0.616742	311
MMV688955	Cc1cc(no1)NC(=O)c2ccc(o2)Oc3c(O)cc(Cl)cc3	C	H11	TOXOPLASMOSIS	22.2		0.0052	71579813	50	10	1.11022	0.0112017	2	334.711	3.3776	97.73	3	6	2	4	9.21315e-06	0.021979	0	0.748519	443
MMV688958	c1ccccc1C(=O)NCCc2csc(n2)-c3ccccc3	A	G05	KINETOPLASTIDS	14.4		0.0125	16032033	50	10	1.16492	0.0453231	2	308.397	3.2832	70.23	3	2	1	5	9.35699e-06	0.0179612	0	0.779086	462
MMV688978	CC(=O)OC[C@H]1[C@H](OC(=O)C)[C@@H](OC(=O)C)[C@H](OC(=O)C)[C@H](O1)S[Au]=P(CC)(CC)CC	E	H05	REFERENCE COMPOUND	1.74			24199313	50	10	1.07305	0.0193954	2	678.484	1.4871	149.54	0	9	0	14	9.98902e-06	0.000306636	4	0.148038	216
MMV688980	c1cc(F)ccc1NC(=O)[C@@H](C)Sc(n2)n(C)c(=O)cc2CC	D	H11	MALARIA	17	0.781		129011768	50	10	1.1514	0.103802	2	335.396	3.5807	89.29	2	3	1	5	8.80028e-06	0.0335117	2	0.673761	88
MMV688990	CCCCCCCCCCCCCCCCOP([O-])(=O)OCC[N+](C)(C)C	E	H06	REFERENCE COMPOUND	80			3599	50	10	2.31065	0.435188	2	407.568	4.8664	68.4	0	3	0	20	2.75332e-06	0.202421	3	0.148055
MMV688991	c1cccc(OC(=O)C)c1C(=O)Nc(s2)ncc2[N+]([O-])=O	B	G03	REFERENCE COMPOUND	6.35			41684	50	10	1.04623	0.00523826	2	307.282	1.6335	139.67	2	4	1	5	9.98463e-06	0.00042937	4	0.401027	462
MMV688994	[H]\N=C(N)\N[C@H]([C@@H]1O)[C@@H](O)[C@@H](O)[C@@H]([C@H]1N/C(=N/[H])N)O[C@@H](O[C@H](C)[C@@]2(C=O)O)[C@@H]2O[C@@H](O3)[C@@H](NC)[C@H](O)[C@H](O)[C@@H]3CO	B	H11	REFERENCE COMPOUND	80			5297	50	10	1.04546	0.0385293	2	581.574	-6.291	331.43	0	14	9	11	1e-05	5.11682e-12	3	0.06822	225
MMV689000	C[C@@H]1[C@@H](O)[C@H](N)[C@H](O)[C@@H](O1)O[C@H](C[C@H](O2)[C@H](C(=O)O)[C@@H](O)C[C@]23O)\C=C\C=C\C=C\C=C\C=C\C=C\C=C\[C@H](C)[C@@H](O)[C@@H](C)[C@H](C)OC(=O)C[C@H](O)C[C@H](O)CC[C@@H](O)[C@H](O)C[C@@H](C3)O	E	B05	REFERENCE COMPOUND	26.4			5280965	50	10	1.02547	0.00542625	2	924.079	-0.1634	319.61	0	15	10	3	9.99975e-06	6.86419e-06	1	0.173524	216
MMV689028	N#Cc1cc(ccc1)C(=O)N2CCN(CC2)Cc3ccc(cc3)NS(=O)(=O)c(cc4)ccc4C	C	B10	KINETOPLASTIDS	7.6	0.524	0.0553	91800751	50	10	1.5018	0.333988	2	474.575	3.6376	101.89	3	4	1	7	8.65493e-06	0.0375719	0	0.588956	263
MMV689029	N#Cc1cc(ccc1)C(=O)N2CCN(CC2)Cc3ccc(cc3)NS(=O)(=O)c(cc4)ccc4OC	C	C10	KINETOPLASTIDS	20.8	0.636	0	91800749	50	10	1.40564	0.315657	2	490.574	3.135	111.12	3	5	1	8	9.53423e-06	0.0130103	0	0.545093	263
MMV689060	c1cc(Cl)c(Cl)cc1CN2CCN(CC2)C3=NCCN3	C	B08	KINETOPLASTIDS	12.3	0.478	0.177	91800806	50	10	1.20181	0.127943	2	313.226	2.5243	30.87	1	1	0	3	9.88169e-06	0.00330469	0	0.906731	263
MMV689061	CC(=O)Nc(cc1)ccc1-c(no2)nc2C[C@@H]3CCCN(C3)Cc4c(C)c(F)ccc4	C	B09	KINETOPLASTIDS	39.1		0	129011773	50	10	1.2939	0.0177548	2	422.495	3.725	71.26	3	4	1	6	8.40296e-06	0.04461	0	0.628768	269
MMV689243	c1ncccc1N(c(cc2)ccc2C(F)(F)F)C3CCN(CC3)c(nc4)ccc4C(F)(F)F	E	E06	KINETOPLASTIDS	25.8	0.0036	0.0001	71720883	50	10	1.55983	0.0277102	2	466.422	5.4941	32.26	3	2	0	6	8.21815e-07	0.256374	1	0.421399	328
MMV689244	c1cc(Cl)ccc1[C@@H](c2cccnc2)C(=O)N3CCN(CC3)c(cc4)ccc4C(F)(F)F	E	C06	KINETOPLASTIDS	19		0.0017	71720882	50	10	10.5031	1.55007	2	459.891	4.859	36.44	3	2	0	5	2.78744e-06	0.201468	0	0.535448	328
MMV689255	O=C(O)[C@H](O)[C@H](O)Cn(cn1)c(c12)ncnc2N	B	D06	CRYPTOSPORIDIOSIS	80			159961	50	10	1.04777	0.0257578	2	253.215	-1.8313	147.38	2	5	3	4	9.99999e-06	1.47469e-07	0	0.49927	83
MMV689437	c1c(Cl)cc(Cl)cc1[C@H](C)N(C)c(nc2)nc(c23)nc(N)nc3N	C	H10	KINETOPLASTIDS	2.56	0.0981	0.0084	129011774	50	10	2.7058	0.0997708	2	364.233	3.6117	106.84	3	3	2	3	8.72285e-06	0.0356745	0	0.735334
MMV689480	CC(C)(C)[C@H]1CC[C@@H](CC1)CC(C2=O)=C(O)C(=O)c(c23)cccc3	B	G05	REFERENCE COMPOUND	3.79			71768	50	10	1.30716	0.106255	2	326.429	4.9683	54.37	1	3	1	3	2.31054e-06	0.214789	0	0.820329	1961
MMV689709	c1cccc(c12)[nH]nc2C(=O)N(CCO3)C[C@H]3c(n4)cc(NC)cc4C	C	E09	KINETOPLASTIDS	23.2		0.443	124680269	50	10	1.11046	0.00649761	2	351.402	1.5452	83.14	3	4	2	3	9.98745e-06	0.000350473	0	0.757551	328
MMV689758	c1cccc(c12)cccc2[C@](O)(CCN(C)C)[C@H](c3ccccc3)c(c4)c(OC)nc(c45)ccc(Br)c5	A	A05	REFERENCE COMPOUND	7.53		0	5388906	50	10	6.47625	0.748285	2	555.505	6.9362	45.59	5	3	1	8	3.22488e-08	0.278429	0	0.221355	597
MMV690027	n1[nH]nnc1-c2ccc(cc2)OCCCCOc(c(cc3)OC)cc3C4=NN(C(=O)[C@@H]([C@@H]45)CC=CC5)C6CCCCCC6	B	C02	KINETOPLASTIDS	7.76	0.0387		71719394	50	10	8.03224	0.391118	2	584.708	6.4995	114.82	3	8	1	11	8.76583e-08	0.276881	3	0.167877	165
MMV690028	n1[nH]nnc1-c2ccc(cc2)OCCCCOc(c(cc3)OC)cc3C(C4(C)C)=NN(C4=O)C5CCCCCC5	A	C05	KINETOPLASTIDS	8.71	0.099	0.0067	71460703	50	10	9.05056	0.460827	2	546.66	6.3229	114.82	3	8	1	11	1.31065e-07	0.275669	2	0.252612	303
MMV690102	Nc1nc(N)nc(c12)nc(nc2)N(C)[C@H](C)c3ccc(cc3)Oc(cc4)ccc4OC	C	E08	KINETOPLASTIDS	2.87	0.0248	0.0041	122196562	50	10	3.35898	0.14918	2	417.464	3.8267	125.3	4	5	2	6	8.06318e-06	0.0541011	0	0.483892	311
MMV690103	C1CCCc(c12)ccc(c2)[C@@H](C)N(C)c(nc3)nc(c34)nc(N)nc4N	C	D08	KINETOPLASTIDS	2.33	0.0597	0.0062	122196561	50	10	2.15071	0.0877187	2	349.433	3.7961	106.84	3	3	2	3	8.17085e-06	0.0510937	0	0.748253	141
